# Supplementary material for: Analysis of Genome Sequences from Plant Pathogenic Rhodococcus Reveals Genetic Novelties in Virulence Loci
Source: PLoS One. 2014 Jul 10;9(7):e101996. doi: 10.1371/journal.pone.0101996 (PMC4092121; doi:10.1371/journal.pone.0101996)
Supplement: Table S1 — Predicted CDSs of the thirteen pFiD188-like sequences. *Regions were designated based on previously published determinations; §Functions were based on the annotations of the query sequences described in this study. The query sequences were derived from the CDS of the first isolate in which it appears in the table. Homologs were identified using reciprocal best BLAST hit analysis. (XLSX) [file pone.0101996.s006.xlsx]

## Sheet: plasmids
Region*	Predicted function§	D188	LMG3605	LMG3616	A3b	LMG3623	A78	LMG3625	05-339-1	A76	A44a	02-815	02-816c	A73a	D188 HGT	LMG3605	LMG3616	A3b	LMG3623	A78	LMG3625	05-339-1	A76	A44a	02-815	02-816c	A73a	D188 Match	LMG3605	LMG3616	A3b	LMG3623	A78	LMG3625	05-339-1	A76	A44a	02-815	02-816c	A73a
R1	hypothetical protein pFi_001	RFD188_04845	RF3605_04838	RF3616_05209	RFA3b_05670	RF3623_05291	RFA78_05544	RF3625_05606	RF05339_05329	RFA76_05571	------	RF02815_05699	RF02816c_05725	RFA73a_05380	RFD188_04856	RF3605_04848	RF3616_05219	RFA3b_05680	RF3623_05301	RFA78_05544	RF3625_05616	RF05339_05329	RFA76_05581	RFA44a_05353	RF02815_05699	RF02816c_05725	RFA73a_05380	---	---	---	---	---	HGT	---	HGT	---	---	HGT	HGT	HGT
R1	hypothetical protein	------	------	------	------	------	------	------	------	------	RFA44a_05343	------	------	------	RFD188_04857	RF3605_04849	RF3616_05220	RFA3b_05681	RF3623_05302	RFA78_05545	RF3625_05617	RF05339_05330	RFA76_05582	RFA44a_05354	RF02815_05700	RF02816c_05726	RFA73a_05381	---	---	---	---	---	---	---	---	---	---	---	---	---
R1	putative DNA protecting protein A	RFD188_04846	RF3605_04839	RF3616_05210	RFA3b_05671	RF3623_05292	RFA78_05545	RF3625_05607	RF05339_05330	RFA76_05572	RFA44a_05344	RF02815_05700	RF02816c_05726	RFA73a_05381	RFD188_04858	RF3605_04850	RF3616_05221	RFA3b_05682	RF3623_05303	RFA78_05554	RF3625_05618	RF05339_05331	RFA76_05583	RFA44a_05355	RF02815_05701	RF02816c_05727	RFA73a_05382	---	---	---	---	---	HGT	---	HGT	---	---	HGT	HGT	HGT
R1	hypothetical protein pFi_003	RFD188_04847	RF3605_04840	RF3616_05211	RFA3b_05672	RF3623_05293	RFA78_05546	RF3625_05608	RF05339_05331	RFA76_05573	RFA44a_05345	RF02815_05701	RF02816c_05727	RFA73a_05382	RFD188_04859	RF3605_04851	RF3616_05222	RFA3b_05683	RF3623_05304	RFA78_05555	RF3625_05619	RF05339_05332	RFA76_05584	RFA44a_05356	RF02815_05702	RF02816c_05728	RFA73a_05383	---	---	---	---	---	---	---	HGT	---	---	HGT	HGT	HGT
R1	hypothetical protein pFi_004	RFD188_04848	RF3605_04841	RF3616_05212	RFA3b_05673	RF3623_05294	RFA78_05547	RF3625_05609	RF05339_05332	RFA76_05574	RFA44a_05346	RF02815_05702	RF02816c_05728	RFA73a_05383	RFD188_04860	RF3605_04852	RF3616_05223	RFA3b_05684	RF3623_05305	RFA78_05556	RF3625_05620	RF05339_05333	RFA76_05585	RFA44a_05357	RF02815_05703	RF02816c_05729	RFA73a_05384	---	---	---	---	---	---	---	HGT	---	---	HGT	HGT	HGT
R1	hypothetical protein pFi_005	RFD188_04849	RF3605_04842	RF3616_05213	RFA3b_05674	RF3623_05295	RFA78_05548	RF3625_05610	RF05339_05333	RFA76_05575	RFA44a_05347	RF02815_05703	RF02816c_05729	RFA73a_05384	RFD188_04861	RF3605_04853	RF3616_05224	RFA3b_05685	RF3623_05306	RFA78_05557	RF3625_05621	RF05339_05334	RFA76_05586	RFA44a_05358	RF02815_05704	RF02816c_05730	RFA73a_05385	---	---	---	---	---	---	---	HGT	---	---	HGT	HGT	HGT
R1	hypothetical protein pFi_006	RFD188_04850	RF3605_04843	RF3616_05214	RFA3b_05675	RF3623_05296	RFA78_05549	RF3625_05611	RF05339_05334	RFA76_05576	RFA44a_05348	RF02815_05704	RF02816c_05730	RFA73a_05385	RFD188_04872	RF3605_04854	RF3616_05225	RFA3b_05686	RF3623_05307	RFA78_05558	RF3625_05622	RF05339_05335	RFA76_05587	RFA44a_05359	RF02815_05705	RF02816c_05735	RFA73a_05386	---	---	---	---	---	---	---	HGT	---	---	HGT	HGT	HGT
R1	hypothetical protein pFi_007	RFD188_04851	RF3605_04844	RF3616_05215	RFA3b_05676	RF3623_05297	RFA78_05550	RF3625_05612	RF05339_05335	RFA76_05577	RFA44a_05349	RF02815_05705	RF02816c_05731	RFA73a_05386	RFD188_04873	RF3605_04855	RF3616_05226	RFA3b_05687	RF3623_05308	RFA78_05559	RF3625_05623	RF05339_05336	RFA76_05588	RFA44a_05360	RF02815_05706	RF02816c_05736	RFA73a_05387	---	---	---	---	---	---	---	HGT	---	---	HGT	---	HGT
R1	hypothetical protein pFi_008	RFD188_04852	RF3605_04845	RF3616_05216	RFA3b_05677	RF3623_05298	RFA78_05551	RF3625_05613	RF05339_05336	RFA76_05578	RFA44a_05350	RF02815_05706	RF02816c_05732	RFA73a_05387	RFD188_04874	RF3605_04861	RF3616_05227	RFA3b_05688	RF3623_05309	RFA78_05560	RF3625_05630	RF05339_05337	RFA76_05589	RFA44a_05361	RF02815_05707	RF02816c_05737	RFA73a_05390	---	---	---	---	---	---	---	HGT	---	---	HGT	---	HGT
R1	putative 5' terminal protein	RFD188_04853	RF3605_04846	RF3616_05217	RFA3b_05678	RF3623_05299	RFA78_05552	RF3625_05614	RF05339_05337	RFA76_05579	RFA44a_05351	RF02815_05707	RF02816c_05733	RFA73a_05388	RFD188_04875	RF3605_04862	RF3616_05233	RFA3b_05689	RF3623_05310	RFA78_05561	RF3625_05631	RF05339_05339	RFA76_05596	RFA44a_05362	RF02815_05709	RF02816c_05738	RFA73a_05391	---	---	---	---	---	---	---	HGT	---	---	HGT	---	---
R1	hypothetical protein pFi_010	RFD188_04854	RF3605_04847	RF3616_05218	RFA3b_05679	RF3623_05300	RFA78_05553	RF3625_05615	RF05339_05338	RFA76_05580	RFA44a_05352	RF02815_05708	RF02816c_05734	RFA73a_05389	RFD188_04876	RF3605_04863	RF3616_05234	RFA3b_05690	RF3623_05316	RFA78_05562	RF3625_05632	RF05339_05340	RFA76_05597	RFA44a_05363	RF02815_05710	RF02816c_05739	RFA73a_05392	---	---	---	---	---	---	---	---	---	---	---	---	---
R1	hypothetical protein pFi_010	RFD188_04855	------	------	------	------	------	------	------	------	------	------	------	------	RFD188_04877	RF3605_04864	RF3616_05235	RFA3b_05691	RF3623_05317	RFA78_05563	RF3625_05633	RF05339_05341	RFA76_05598	RFA44a_05368	RF02815_05711	RF02816c_05740	RFA73a_05393	---	---	---	---	---	---	---	---	---	---	---	---	---
R1	hypothetical protein pFi_011	RFD188_04856	RF3605_04848	RF3616_05219	RFA3b_05680	RF3623_05301	RFA78_05554	RF3625_05616	RF05339_05339	RFA76_05581	RFA44a_05353	RF02815_05709	RF02816c_05735	RFA73a_05390	RFD188_04878	RF3605_04865	RF3616_05236	RFA3b_05692	RF3623_05318	RFA78_05564	RF3625_05634	RF05339_05342	RFA76_05599	RFA44a_05369	RF02815_05712	RF02816c_05741	RFA73a_05394	HGT	HGT	HGT	HGT	HGT	HGT	HGT	HGT	HGT	HGT	HGT	HGT	HGT
R1	hypothetical protein pFi_012	RFD188_04857	RF3605_04849	RF3616_05220	RFA3b_05681	RF3623_05302	RFA78_05555	RF3625_05617	RF05339_05340	RFA76_05582	RFA44a_05354	RF02815_05710	RF02816c_05736	RFA73a_05391	RFD188_04879	RF3605_04866	RF3616_05237	RFA3b_05693	RF3623_05319	RFA78_05565	RF3625_05635	RF05339_05343	RFA76_05600	RFA44a_05370	RF02815_05713	RF02816c_05742	RFA73a_05395	HGT	HGT	HGT	HGT	HGT	HGT	HGT	HGT	HGT	HGT	HGT	HGT	HGT
R1	putative plasmid partitioning protein Soj/ParA family ATPase	RFD188_04858	RF3605_04850	RF3616_05221	RFA3b_05682	RF3623_05303	RFA78_05556	RF3625_05618	RF05339_05341	RFA76_05583	RFA44a_05355	RF02815_05711	RF02816c_05737	RFA73a_05392	RFD188_04880	RF3605_04867	RF3616_05238	RFA3b_05694	RF3623_05320	RFA78_05566	RF3625_05636	RF05339_05344	RFA76_05601	RFA44a_05371	RF02815_05714	RF02816c_05743	RFA73a_05396	HGT	HGT	HGT	HGT	HGT	HGT	HGT	HGT	HGT	HGT	HGT	HGT	HGT
R1	hypothetical protein pFi_015	RFD188_04859	RF3605_04851	RF3616_05222	RFA3b_05683	RF3623_05304	RFA78_05557	RF3625_05619	RF05339_05342	RFA76_05584	RFA44a_05356	RF02815_05712	RF02816c_05738	RFA73a_05393	RFD188_04881	RF3605_04868	RF3616_05239	RFA3b_05695	RF3623_05321	RFA78_05567	RF3625_05637	RF05339_05345	RFA76_05602	RFA44a_05372	RF02815_05715	RF02816c_05744	RFA73a_05397	HGT	HGT	HGT	HGT	HGT	HGT	HGT	HGT	HGT	HGT	HGT	HGT	HGT
R3	hypothetical protein	------	------	------	------	------	------	------	------	------	------	RF02815_05713	------	------	RFD188_04882	RF3605_04869	RF3616_05240	RFA3b_05696	RF3623_05322	RFA78_05568	RF3625_05638	RF05339_05346	RFA76_05603	RFA44a_05373	RF02815_05716	RF02816c_05745	RFA73a_05398	---	---	---	---	---	---	---	---	---	---	HGT	---	---
R3	hypothetical protein pFi_017	RFD188_04860	RF3605_04852	RF3616_05223	RFA3b_05684	RF3623_05305	RFA78_05558	RF3625_05620	RF05339_05343	RFA76_05585	RFA44a_05357	RF02815_05714	RF02816c_05739	RFA73a_05394	RFD188_04883	RF3605_04870	RF3616_05241	RFA3b_05697	RF3623_05323	RFA78_05569	RF3625_05639	RF05339_05347	RFA76_05604	RFA44a_05374	RF02815_05717	RF02816c_05746	RFA73a_05399	HGT	HGT	HGT	HGT	HGT	HGT	HGT	HGT	HGT	HGT	HGT	HGT	HGT
R3	hypothetical protein pFi_018	RFD188_04861	RF3605_04853	RF3616_05224	RFA3b_05685	RF3623_05306	RFA78_05559	RF3625_05621	RF05339_05344	RFA76_05586	RFA44a_05358	RF02815_05715	RF02816c_05740	RFA73a_05395	RFD188_04884	RF3605_04871	RF3616_05242	RFA3b_05698	RF3623_05324	RFA78_05570	RF3625_05640	RF05339_05348	RFA76_05605	RFA44a_05375	RF02815_05718	RF02816c_05747	RFA73a_05400	HGT	HGT	HGT	HGT	HGT	HGT	HGT	HGT	HGT	HGT	HGT	HGT	HGT
R3	hypothetical protein pFi_019	RFD188_04862	RF3605_04854	RF3616_05225	RFA3b_05686	RF3623_05307	RFA78_05560	RF3625_05622	RF05339_05345	RFA76_05587	RFA44a_05359	RF02815_05716	RF02816c_05741	RFA73a_05396	RFD188_04885	RF3605_04872	RF3616_05243	RFA3b_05699	RF3623_05325	RFA78_05571	RF3625_05641	RF05339_05349	RFA76_05606	RFA44a_05376	RF02815_05719	RF02816c_05748	RFA73a_05401	---	HGT	HGT	HGT	HGT	HGT	HGT	HGT	HGT	HGT	HGT	HGT	HGT
R3	putative type II/IV-secretion NTPase	RFD188_04863	RF3605_04855	RF3616_05226	RFA3b_05687	RF3623_05308	RFA78_05561	RF3625_05623	RF05339_05346	RFA76_05588	RFA44a_05360	RF02815_05717	RF02816c_05742	RFA73a_05397	RFD188_04890	RF3605_04873	RF3616_05244	RFA3b_05700	RF3623_05326	RFA78_05572	RF3625_05642	RF05339_05350	RFA76_05607	RFA44a_05377	RF02815_05720	RF02816c_05749	RFA73a_05402	---	HGT	HGT	HGT	HGT	HGT	HGT	HGT	HGT	HGT	HGT	HGT	HGT
R3	putative type II secretion system protein	RFD188_04864	RF3605_04856	RF3616_05227	RFA3b_05688	RF3623_05309	RFA78_05562	RF3625_05624	RF05339_05347	RFA76_05589	RFA44a_05361	RF02815_05718	RF02816c_05743	RFA73a_05398	RFD188_04891	RF3605_04874	RF3616_05245	RFA3b_05701	RF3623_05327	RFA78_05573	RF3625_05647	RF05339_05351	RFA76_05608	RFA44a_05378	RF02815_05721	RF02816c_05750	RFA73a_05403	---	---	HGT	HGT	HGT	HGT	---	HGT	HGT	HGT	HGT	HGT	HGT
R3	putative type II secretion system protein	RFD188_04865	RF3605_04857	RF3616_05228	RFA3b_05689	RF3623_05310	RFA78_05563	RF3625_05625	RF05339_05348	RFA76_05590	RFA44a_05362	RF02815_05719	RF02816c_05744	RFA73a_05399	RFD188_04892	RF3605_04875	RF3616_05250	RFA3b_05702	RF3623_05328	RFA78_05574	RF3625_05648	RF05339_05352	RFA76_05613	RFA44a_05379	RF02815_05722	RF02816c_05751	RFA73a_05404	---	---	---	HGT	HGT	HGT	---	HGT	---	HGT	HGT	HGT	HGT
R3	hypothetical protein pFi_023	RFD188_04866	RF3605_04858	RF3616_05229	RFA3b_05690	RF3623_05311	RFA78_05564	RF3625_05626	RF05339_05349	RFA76_05591	RFA44a_05363	RF02815_05720	RF02816c_05745	RFA73a_05400	RFD188_04893	RF3605_04876	RF3616_05251	RFA3b_05703	RF3623_05329	RFA78_05575	RF3625_05649	RF05339_05353	RFA76_05614	RFA44a_05380	RF02815_05723	RF02816c_05752	RFA73a_05405	---	---	---	HGT	---	HGT	---	HGT	---	HGT	HGT	HGT	HGT
R3	putative type II secretion system protein	RFD188_04867	RF3605_04859	RF3616_05230	RFA3b_05691	RF3623_05312	RFA78_05565	RF3625_05627	RF05339_05350	RFA76_05592	RFA44a_05364	RF02815_05721	RF02816c_05746	RFA73a_05401	RFD188_04894	RF3605_04877	RF3616_05252	RFA3b_05704	RF3623_05330	RFA78_05576	RF3625_05650	RF05339_05354	RFA76_05615	RFA44a_05381	RF02815_05724	RF02816c_05753	RFA73a_05406	---	---	---	HGT	---	HGT	---	HGT	---	---	HGT	HGT	HGT
R3	putative type II secretion system protein	RFD188_04868	RF3605_04860	RF3616_05231	RFA3b_05692	RF3623_05313	RFA78_05566	RF3625_05628	RF05339_05351	RFA76_05593	RFA44a_05365	RF02815_05722	RF02816c_05747	RFA73a_05402	RFD188_04895	RF3605_04878	RF3616_05253	RFA3b_05705	RF3623_05331	RFA78_05577	RF3625_05651	RF05339_05355	RFA76_05616	RFA44a_05387	RF02815_05725	RF02816c_05754	RFA73a_05407	---	---	---	HGT	---	HGT	---	HGT	---	---	HGT	HGT	HGT
R3	putative type II secretion system protein	RFD188_04869	RF3605_04861	RF3616_05232	RFA3b_05693	RF3623_05314	RFA78_05567	RF3625_05629	RF05339_05352	RFA76_05594	RFA44a_05366	RF02815_05723	RF02816c_05748	RFA73a_05403	RFD188_04896	RF3605_04879	RF3616_05254	RFA3b_05706	RF3623_05332	RFA78_05578	RF3625_05652	RF05339_05356	RFA76_05617	RFA44a_05388	RF02815_05726	RF02816c_05755	RFA73a_05408	---	HGT	---	HGT	---	HGT	---	HGT	---	---	HGT	HGT	HGT
R3	putative DNA binding transcriptional activator	RFD188_04870	RF3605_04862	RF3616_05233	RFA3b_05694	RF3623_05315	RFA78_05568	RF3625_05630	RF05339_05353	RFA76_05595	RFA44a_05367	RF02815_05724	RF02816c_05749	RFA73a_05404	RFD188_04897	RF3605_04880	RF3616_05255	RFA3b_05707	RF3623_05333	RFA78_05579	RF3625_05653	RF05339_05357	RFA76_05618	RFA44a_05389	RF02815_05727	RF02816c_05756	RFA73a_05409	---	HGT	HGT	HGT	---	HGT	HGT	HGT	---	---	HGT	HGT	HGT
R3	putative DNA binding transcriptional activator	RFD188_04871	------	------	------	------	------	------	------	------	------	------	------	------	RFD188_04898	RF3605_04881	RF3616_05256	RFA3b_05708	RF3623_05334	RFA78_05580	RF3625_05657	RF05339_05358	RFA76_05619	RFA44a_05390	RF02815_05728	RF02816c_05757	RFA73a_05410	---	---	---	---	---	---	---	---	---	---	---	---	---
R3	hypothetical protein pFi_029	RFD188_04872	RF3605_04863	RF3616_05234	RFA3b_05695	RF3623_05316	RFA78_05569	RF3625_05631	RF05339_05354	RFA76_05596	RFA44a_05368	RF02815_05725	RF02816c_05750	RFA73a_05405	RFD188_04899	RF3605_04882	RF3616_05257	RFA3b_05709	RF3623_05335	RFA78_05581	RF3625_05658	RF05339_05359	RFA76_05620	RFA44a_05391	RF02815_05729	RF02816c_05758	RFA73a_05411	HGT	HGT	HGT	HGT	HGT	HGT	HGT	HGT	HGT	HGT	HGT	HGT	HGT
R3	hypothetical protein pFi_030	RFD188_04873	RF3605_04864	RF3616_05235	RFA3b_05696	RF3623_05317	RFA78_05570	RF3625_05632	RF05339_05355	RFA76_05597	RFA44a_05369	RF02815_05726	RF02816c_05751	RFA73a_05406	RFD188_04916	RF3605_04883	RF3616_05258	RFA3b_05710	RF3623_05336	RFA78_05582	RF3625_05659	RF05339_05360	RFA76_05621	RFA44a_05392	RF02815_05730	RF02816c_05759	RFA73a_05412	HGT	HGT	HGT	HGT	HGT	HGT	HGT	HGT	HGT	HGT	HGT	HGT	HGT
U1	hypothetical protein pFi_031	RFD188_04874	RF3605_04865	RF3616_05236	RFA3b_05697	RF3623_05318	RFA78_05571	RF3625_05633	RF05339_05356	RFA76_05598	RFA44a_05370	RF02815_05727	RF02816c_05752	RFA73a_05407	RFD188_04917	RF3605_04884	RF3616_05259	RFA3b_05711	RF3623_05337	RFA78_05583	RF3625_05660	RF05339_05361	RFA76_05622	RFA44a_05393	RF02815_05731	RF02816c_05760	RFA73a_05413	HGT	HGT	HGT	HGT	HGT	HGT	HGT	HGT	HGT	HGT	HGT	HGT	HGT
U1	hypothetical protein pFi_032	RFD188_04875	RF3605_04866	RF3616_05237	RFA3b_05698	RF3623_05319	RFA78_05572	RF3625_05634	RF05339_05357	RFA76_05599	RFA44a_05371	RF02815_05728	RF02816c_05753	RFA73a_05408	RFD188_04918	RF3605_04885	RF3616_05260	RFA3b_05712	RF3623_05338	RFA78_05584	RF3625_05680	RF05339_05362	RFA76_05623	RFA44a_05410	RF02815_05732	RF02816c_05761	RFA73a_05414	HGT	HGT	HGT	HGT	HGT	HGT	HGT	HGT	HGT	HGT	HGT	HGT	HGT
U1	hypothetical protein pFi_033	RFD188_04876	RF3605_04867	RF3616_05238	RFA3b_05699	RF3623_05320	RFA78_05573	RF3625_05635	RF05339_05358	RFA76_05600	RFA44a_05372	RF02815_05729	RF02816c_05754	RFA73a_05409	RFD188_04919	RF3605_04886	RF3616_05280	RFA3b_05713	RF3623_05339	RFA78_05585	RF3625_05681	RF05339_05363	RFA76_05624	RFA44a_05411	RF02815_05733	RF02816c_05762	RFA73a_05415	HGT	HGT	HGT	HGT	HGT	HGT	HGT	HGT	HGT	HGT	HGT	HGT	HGT
U1	putative thiaminase I / thiamine pyridinylase	RFD188_04877	RF3605_04868	RF3616_05239	RFA3b_05700	RF3623_05321	RFA78_05574	RF3625_05636	RF05339_05359	RFA76_05601	RFA44a_05373	RF02815_05730	RF02816c_05755	RFA73a_05410	RFD188_04920	RF3605_04887	RF3616_05281	RFA3b_05714	RF3623_05340	RFA78_05586	RF3625_05682	RF05339_05364	RFA76_05625	RFA44a_05412	RF02815_05734	RF02816c_05763	RFA73a_05416	HGT	HGT	HGT	HGT	HGT	HGT	HGT	HGT	HGT	HGT	HGT	HGT	HGT
U1	putative transposase	RFD188_04878	RF3605_04869	RF3616_05240	RFA3b_05701	RF3623_05322	RFA78_05575	RF3625_05637	RF05339_05360	RFA76_05602	RFA44a_05374	RF02815_05731	RF02816c_05756	RFA73a_05411	RFD188_04921	RF3605_04888	RF3616_05282	RFA3b_05715	RF3623_05349	RFA78_05587	RF3625_05683	RF05339_05365	RFA76_05634	RFA44a_05413	RF02815_05735	RF02816c_05764	RFA73a_05417	HGT	HGT	HGT	HGT	HGT	HGT	HGT	HGT	HGT	HGT	HGT	HGT	HGT
U1	hypothetical protein pFi_038	RFD188_04879	RF3605_04870	RF3616_05241	RFA3b_05702	RF3623_05323	RFA78_05576	RF3625_05638	RF05339_05361	RFA76_05603	RFA44a_05375	RF02815_05732	RF02816c_05757	RFA73a_05412	RFD188_04922	RF3605_04908	RF3616_05283	RFA3b_05716	RF3623_05350	RFA78_05588	RF3625_05684	RF05339_05366	RFA76_05635	RFA44a_05414	RF02815_05736	RF02816c_05765	RFA73a_05418	HGT	HGT	HGT	HGT	HGT	HGT	HGT	HGT	HGT	HGT	HGT	HGT	HGT
U1	hypothetical protein pFi_039	RFD188_04880	RF3605_04871	RF3616_05242	RFA3b_05703	RF3623_05324	RFA78_05577	RF3625_05639	RF05339_05362	RFA76_05604	RFA44a_05376	RF02815_05733	RF02816c_05758	RFA73a_05413	RFD188_04923	RF3605_04909	RF3616_05284	RFA3b_05717	RF3623_05351	RFA78_05589	RF3625_05685	RF05339_05367	RFA76_05636	RFA44a_05415	RF02815_05737	RF02816c_05766	RFA73a_05419	HGT	HGT	HGT	HGT	HGT	HGT	HGT	HGT	HGT	HGT	HGT	HGT	HGT
U1	hypothetical protein pFi_040	RFD188_04881	RF3605_04872	RF3616_05243	RFA3b_05704	RF3623_05325	RFA78_05578	RF3625_05640	RF05339_05363	RFA76_05605	RFA44a_05377	RF02815_05734	RF02816c_05759	RFA73a_05414	RFD188_04924	RF3605_04910	RF3616_05285	RFA3b_05718	RF3623_05352	RFA78_05590	RF3625_05686	RF05339_05368	RFA76_05637	RFA44a_05416	RF02815_05738	RF02816c_05767	RFA73a_05420	HGT	HGT	HGT	HGT	HGT	HGT	HGT	HGT	HGT	HGT	HGT	HGT	HGT
U1	putative prevent-host-death protein of the Phd/YefM family	RFD188_04882	RF3605_04873	RF3616_05244	RFA3b_05705	RF3623_05326	RFA78_05579	RF3625_05641	RF05339_05364	RFA76_05606	RFA44a_05378	RF02815_05735	RF02816c_05760	RFA73a_05415	RFD188_04925	RF3605_04911	RF3616_05286	RFA3b_05719	RF3623_05356	RFA78_05591	RF3625_05687	RF05339_05369	RFA76_05642	RFA44a_05417	RF02815_05739	RF02816c_05768	RFA73a_05421	HGT	HGT	HGT	HGT	HGT	HGT	HGT	HGT	HGT	HGT	HGT	HGT	HGT
U1	putative plasmid stabilization system protein	RFD188_04883	RF3605_04874	RF3616_05245	RFA3b_05706	RF3623_05327	RFA78_05580	RF3625_05642	RF05339_05365	RFA76_05607	RFA44a_05379	RF02815_05736	RF02816c_05761	RFA73a_05416	RFD188_04926	RF3605_04912	RF3616_05287	RFA3b_05725	RF3623_05357	RFA78_05592	RF3625_05688	RF05339_05370	RFA76_05643	RFA44a_05418	RF02815_05740	RF02816c_05769	RFA73a_05422	HGT	HGT	HGT	HGT	HGT	HGT	HGT	HGT	HGT	HGT	HGT	HGT	HGT
U1	hypothetical protein pFi_043	RFD188_04884	RF3605_04875	RF3616_05246	RFA3b_05707	RF3623_05328	RFA78_05581	RF3625_05643	RF05339_05366	RFA76_05608	RFA44a_05380	RF02815_05737	RF02816c_05762	RFA73a_05417	RFD188_04927	RF3605_04913	RF3616_05288	RFA3b_05726	RF3623_05358	RFA78_05593	RF3625_05689	RF05339_05371	RFA76_05644	RFA44a_05419	RF02815_05741	RF02816c_05770	RFA73a_05423	HGT	HGT	---	HGT	HGT	HGT	---	HGT	HGT	HGT	HGT	HGT	HGT
U1	hypothetical protein pFi_044	RFD188_04885	RF3605_04876	RF3616_05247	RFA3b_05708	RF3623_05329	RFA78_05582	RF3625_05644	RF05339_05367	RFA76_05609	RFA44a_05381	RF02815_05738	RF02816c_05763	RFA73a_05418	RFD188_04928	RF3605_04914	RF3616_05289	RFA3b_05727	RF3623_05359	RFA78_05594	RF3625_05690	RF05339_05372	RFA76_05645	RFA44a_05420	RF02815_05742	RF02816c_05771	RFA73a_05424	HGT	HGT	---	HGT	HGT	HGT	---	HGT	---	HGT	HGT	HGT	HGT
U1	hypothetical protein pFi_045	RFD188_04886	RF3605_04877	RF3616_05248	RFA3b_05709	RF3623_05330	RFA78_05583	RF3625_05645	RF05339_05368	RFA76_05610	RFA44a_05382	RF02815_05739	RF02816c_05764	RFA73a_05419	RFD188_04929	RF3605_04915	RF3616_05290	RFA3b_05736	RF3623_05360	RFA78_05595	RF3625_05691	RF05339_05373	RFA76_05646	RFA44a_05421	RF02815_05743	RF02816c_05772	RFA73a_05425	---	HGT	---	HGT	HGT	HGT	---	HGT	---	---	HGT	HGT	HGT
U1	putative AAA ATPase	RFD188_04887	RF3605_04878	RF3616_05249	RFA3b_05710	RF3623_05331	RFA78_05584	RF3625_05646	RF05339_05369	RFA76_05611	RFA44a_05383	RF02815_05740	RF02816c_05765	RFA73a_05420	RFD188_04930	RF3605_04916	RF3616_05291	RFA3b_05737	RF3623_05361	RFA78_05596	RF3625_05692	RF05339_05374	RFA76_05647	RFA44a_05422	RF02815_05744	RF02816c_05773	RFA73a_05426	---	HGT	---	HGT	HGT	HGT	---	HGT	---	---	HGT	HGT	HGT
U1	hypothetical protein pFi_047	RFD188_04888	RF3605_04879	RF3616_05250	RFA3b_05711	RF3623_05332	RFA78_05585	RF3625_05647	RF05339_05370	RFA76_05612	RFA44a_05384	RF02815_05741	RF02816c_05766	RFA73a_05421	RFD188_04948	RF3605_04917	RF3616_05292	RFA3b_05738	RF3623_05362	RFA78_05606	RF3625_05693	RF05339_05375	RFA76_05648	RFA44a_05423	RF02815_05745	RF02816c_05774	RFA73a_05427	---	HGT	HGT	HGT	HGT	HGT	HGT	HGT	---	---	HGT	HGT	HGT
U1	transposase	------	------	------	------	------	------	------	------	------	RFA44a_05386	------	------	------	RFD188_04949	RF3605_04918	RF3616_05293	RFA3b_05739	RF3623_05363	RFA78_05607	RF3625_05694	RF05339_05376	RFA76_05649	RFA44a_05424	RF02815_05746	RF02816c_05780	RFA73a_05428	---	---	---	---	---	---	---	---	---	---	---	---	---
U1	hypothetical protein pFi_048	RFD188_04889	RF3605_04880	RF3616_05251	RFA3b_05712	RF3623_05333	RFA78_05586	RF3625_05648	RF05339_05371	RFA76_05613	------	RF02815_05742	RF02816c_05767	RFA73a_05422	RFD188_04950	RF3605_04919	RF3616_05294	RFA3b_05740	RF3623_05364	RFA78_05608	RF3625_05713	RF05339_05377	RFA76_05650	RFA44a_05442	RF02815_05747	RF02816c_05781	RFA73a_05429	---	HGT	HGT	HGT	HGT	HGT	HGT	HGT	HGT	---	HGT	HGT	HGT
U1	hypothetical protein	RFD188_04890	RF3605_04881	RF3616_05252	RFA3b_05713	RF3623_05334	RFA78_05587	RF3625_05649	RF05339_05372	RFA76_05614	RFA44a_05387	RF02815_05743	RF02816c_05768	RFA73a_05423	RFD188_04951	RF3605_04920	RF3616_05313	RFA3b_05741	RF3623_05365	RFA78_05613	RF3625_05714	RF05339_05378	RFA76_05651	RFA44a_05443	RF02815_05748	RF02816c_05782	RFA73a_05430	HGT	HGT	HGT	HGT	HGT	HGT	HGT	HGT	HGT	HGT	HGT	HGT	HGT
U1	putative gamma-butyrolacton receptor protein	RFD188_04891	RF3605_04882	RF3616_05253	RFA3b_05714	RF3623_05335	RFA78_05588	RF3625_05650	RF05339_05373	RFA76_05615	RFA44a_05388	RF02815_05744	RF02816c_05769	RFA73a_05424	RFD188_04952	RF3605_04921	RF3616_05314	RFA3b_05742	RF3623_05366	RFA78_05614	RF3625_05715	RF05339_05379	RFA76_05652	RFA44a_05444	RF02815_05749	RF02816c_05791	RFA73a_05437	HGT	HGT	HGT	HGT	HGT	HGT	HGT	HGT	HGT	HGT	HGT	HGT	HGT
U1	putative lysyl tRNA synthetase	RFD188_04892	RF3605_04883	RF3616_05254	RFA3b_05715	RF3623_05336	RFA78_05589	RF3625_05651	RF05339_05374	RFA76_05616	RFA44a_05389	RF02815_05745	RF02816c_05770	RFA73a_05425	RFD188_04953	RF3605_04940	RF3616_05315	RFA3b_05743	RF3623_05367	RFA78_05615	RF3625_05716	RF05339_05383	RFA76_05653	RFA44a_05445	RF02815_05757	RF02816c_05792	RFA73a_05438	HGT	HGT	HGT	HGT	HGT	HGT	HGT	HGT	HGT	HGT	HGT	HGT	HGT
U1	hypothetical protein pFi_051	------	------	RF3616_05255	------	------	RFA78_05590	RF3625_05652	------	------	------	------	------	------	RFD188_04954	RF3605_04941	RF3616_05316	RFA3b_05744	RF3623_05368	RFA78_05616	RF3625_05717	RF05339_05384	RFA76_05654	RFA44a_05446	RF02815_05758	RF02816c_05793	RFA73a_05439	---	---	HGT	---	---	HGT	HGT	---	---	---	---	---	---
U1	hypothetical protein	------	------	RF3616_05256	------	------	RFA78_05591	RF3625_05653	------	------	------	------	------	------	RFD188_04955	RF3605_04942	RF3616_05317	RFA3b_05745	RF3623_05369	RFA78_05617	RF3625_05718	RF05339_05385	RFA76_05655	RFA44a_05447	RF02815_05759	RF02816c_05794	RFA73a_05447	---	---	HGT	---	---	HGT	HGT	---	---	---	---	---	---
U1	hypothetical protein	RFD188_04893	RF3605_04884	------	------	------	------	------	------	RFA76_05617	------	------	------	------	RFD188_04956	RF3605_04943	RF3616_05318	RFA3b_05746	RF3623_05370	RFA78_05618	RF3625_05719	RF05339_05386	RFA76_05656	RFA44a_05448	RF02815_05760	RF02816c_05795	RFA73a_05448	HGT	HGT	---	---	---	---	---	---	HGT	---	---	---	---
U1	putative helicase	RFD188_04894	RF3605_04885	RF3616_05257	------	------	RFA78_05592	RF3625_05654	------	RFA76_05618	------	------	------	------	RFD188_04957	RF3605_04944	RF3616_05319	RFA3b_05747	RF3623_05388	RFA78_05619	RF3625_05720	RF05339_05387	RFA76_05657	RFA44a_05449	RF02815_05765	RF02816c_05796	RFA73a_05449	HGT	HGT	HGT	---	---	HGT	---	---	HGT	---	---	---	---
U1	transposase	------	------	------	------	------	------	RF3625_05655	------	RFA76_05619	------	------	------	------	RFD188_04962	RF3605_04945	RF3616_05320	RFA3b_05748	RF3623_05389	RFA78_05620	RF3625_05724	RF05339_05388	RFA76_05658	RFA44a_05450	RF02815_05766	RF02816c_05797	RFA73a_05450	---	---	---	---	---	---	---	---	HGT	---	---	---	---
U1	IS element ATP-binding protein	------	------	------	------	------	------	RF3625_05656	------	RFA76_05620	RFA44a_05385	------	------	------	RFD188_04963	RF3605_04946	RF3616_05323	RFA3b_05749	RF3623_05390	RFA78_05621	RF3625_05725	RF05339_05389	RFA76_05659	RFA44a_05451	RF02815_05767	RF02816c_05798	RFA73a_05451	---	---	---	---	---	---	---	---	HGT	---	---	---	---
U1	putative helicase	------	------	------	------	------	------	RF3625_05657	------	RFA76_05621	------	------	------	------	RFD188_04964	RF3605_04947	RF3616_05324	RFA3b_05750	RF3623_05391	RFA78_05622	RF3625_05726	RF05339_05394	RFA76_05673	RFA44a_05456	RF02815_05768	RF02816c_05799	RFA73a_05452	---	---	---	---	---	---	HGT	---	HGT	---	---	---	---
U1	putative helicase	RFD188_04895	RF3605_04886	RF3616_05258	------	------	RFA78_05593	RF3625_05658	------	RFA76_05622	------	------	------	------	RFD188_04965	RF3605_04948	RF3616_05325	RFA3b_05769	RF3623_05392	RFA78_05623	RF3625_05727	RF05339_05395	RFA76_05674	RFA44a_05457	RF02815_05769	RF02816c_05800	RFA73a_05453	HGT	HGT	HGT	---	---	HGT	HGT	---	HGT	---	---	---	---
U1	putative esterase/lipase	RFD188_04896	RF3605_04887	RF3616_05259	RFA3b_05716	RF3623_05337	RFA78_05594	RF3625_05659	RF05339_05375	RFA76_05623	RFA44a_05390	RF02815_05746	RF02816c_05771	RFA73a_05426	RFD188_04966	RF3605_04949	RF3616_05326	RFA3b_05770	RF3623_05393	RFA78_05624	RF3625_05728	RF05339_05396	RFA76_05675	RFA44a_05458	RF02815_05770	RF02816c_05801	RFA73a_05454	HGT	HGT	HGT	HGT	HGT	HGT	HGT	HGT	HGT	HGT	HGT	HGT	HGT
U1	hypothetical protein	RFD188_04897	RF3605_04888	RF3616_05260	RFA3b_05717	RF3623_05338	RFA78_05595	RF3625_05660	RF05339_05376	RFA76_05624	RFA44a_05391	RF02815_05747	RF02816c_05772	RFA73a_05427	RFD188_04967	RF3605_04950	RF3616_05327	RFA3b_05771	RF3623_05394	RFA78_05625	RF3625_05729	RF05339_05397	RFA76_05676	RFA44a_05459	RF02815_05771	RF02816c_05802	RFA73a_05455	HGT	HGT	HGT	HGT	HGT	HGT	HGT	HGT	HGT	HGT	HGT	HGT	HGT
U1	hypothetical protein pFi_054	RFD188_04898	RF3605_04889	RF3616_05261	RFA3b_05718	RF3623_05339	RFA78_05596	RF3625_05661	RF05339_05377	RFA76_05625	RFA44a_05392	RF02815_05748	RF02816c_05773	RFA73a_05428	RFD188_04983	RF3605_04955	RF3616_05328	RFA3b_05772	RF3623_05395	RFA78_05626	RF3625_05730	RF05339_05398	RFA76_05677	RFA44a_05460	RF02815_05772	RF02816c_05803	RFA73a_05456	HGT	---	---	HGT	HGT	HGT	---	HGT	HGT	HGT	HGT	HGT	HGT
U1	hypothetical protein pFi_055	RFD188_04899	RF3605_04890	RF3616_05262	RFA3b_05719	RF3623_05340	RFA78_05597	RF3625_05662	RF05339_05378	RFA76_05626	RFA44a_05393	RF02815_05749	RF02816c_05774	RFA73a_05429	RFD188_04984	RF3605_04956	RF3616_05329	RFA3b_05773	RF3623_05396	RFA78_05627	RF3625_05731	RF05339_05399	RFA76_05678	RFA44a_05461	RF02815_05773	RF02816c_05804	RFA73a_05457	HGT	---	---	HGT	HGT	---	---	HGT	---	HGT	HGT	HGT	HGT
U1	putative aldo/ketoreductase family protein	RFD188_04900	RF3605_04891	RF3616_05263	RFA3b_05720	RF3623_05341	RFA78_05598	RF3625_05663	RF05339_05379	RFA76_05627	RFA44a_05394	RF02815_05750	RF02816c_05775	RFA73a_05430	RFD188_04985	RF3605_04957	RF3616_05330	RFA3b_05774	RF3623_05397	RFA78_05628	RF3625_05746	RF05339_05400	RFA76_05679	RFA44a_05462	RF02815_05774	RF02816c_05805	RFA73a_05458	---	---	---	---	---	---	---	HGT	---	---	---	---	HGT
U1	putative FAD-binding monooxygenase	RFD188_04901	RF3605_04892	RF3616_05264	RFA3b_05721	RF3623_05342	RFA78_05599	RF3625_05664	RF05339_05380	RFA76_05628	RFA44a_05395	RF02815_05751	RF02816c_05776	RFA73a_05431	RFD188_04986	RF3605_04958	RF3616_05331	RFA3b_05775	RF3623_05398	RFA78_05629	RF3625_05747	RF05339_05401	RFA76_05680	RFA44a_05463	RF02815_05775	RF02816c_05823	RFA73a_05459	---	---	---	---	---	---	---	---	---	---	---	---	---
U1	putative integral membrane efflux protein of the major facilititor superfamily	RFD188_04902	RF3605_04893	RF3616_05265	RFA3b_05722	RF3623_05343	RFA78_05600	RF3625_05665	RF05339_05381	RFA76_05629	RFA44a_05396	RF02815_05752	RF02816c_05777	RFA73a_05432	RFD188_05020	RF3605_04959	RF3616_05332	RFA3b_05776	RF3623_05403	RFA78_05630	RF3625_05748	RF05339_05402	RFA76_05681	RFA44a_05464	RF02815_05776	RF02816c_05824	RFA73a_05460	---	---	---	---	---	---	---	---	---	---	---	---	---
U1	putative haloacid dehalogenase (HAD) superfamily hydrolase	RFD188_04903	RF3605_04894	RF3616_05266	RFA3b_05723	RF3623_05344	RFA78_05601	RF3625_05666	RF05339_05382	RFA76_05630	RFA44a_05397	RF02815_05753	RF02816c_05778	RFA73a_05433	RFD188_05021	RF3605_04960	RF3616_05333	RFA3b_05777	RF3623_05404	RFA78_05645	RF3625_05749	RF05339_05403	RFA76_05682	RFA44a_05491	RF02815_05777	RF02816c_05825	RFA73a_05479	---	---	---	---	---	---	---	---	---	---	---	---	---
U1	putative gamma-butyrolactone biosynthesis protein of the AfsA family	RFD188_04904	RF3605_04895	RF3616_05267	RFA3b_05724	RF3623_05345	RFA78_05602	RF3625_05667	RF05339_05383	RFA76_05631	RFA44a_05398	RF02815_05754	RF02816c_05779	RFA73a_05434	RFD188_05022	RF3605_04961	RF3616_05334	RFA3b_05782	RF3623_05405	RFA78_05646	RF3625_05750	RF05339_05404	RFA76_05683	RFA44a_05492	RF02815_05778	RF02816c_05826	RFA73a_05480	---	---	---	---	---	---	---	HGT	---	---	---	---	---
U1	putative MhpC-like hydrolase or acyltransferase	RFD188_04905	RF3605_04896	RF3616_05268	RFA3b_05725	RF3623_05346	RFA78_05603	RF3625_05668	RF05339_05384	RFA76_05632	RFA44a_05399	RF02815_05755	RF02816c_05780	RFA73a_05435	RFD188_05023	RF3605_04962	RF3616_05335	RFA3b_05783	RF3623_05406	RFA78_05647	RF3625_05751	RF05339_05405	RFA76_05684	RFA44a_05493	RF02815_05779	RF02816c_05827	RFA73a_05481	---	---	---	HGT	---	---	---	HGT	---	---	---	HGT	---
U1	putative drug exporter of the RND superfamily	RFD188_04906	RF3605_04897	RF3616_05269	RFA3b_05726	RF3623_05347	RFA78_05604	RF3625_05669	RF05339_05385	RFA76_05633	RFA44a_05400	RF02815_05756	RF02816c_05781	RFA73a_05436	RFD188_05024	RF3605_04963	RF3616_05336	RFA3b_05784	RF3623_05407	RFA78_05648	RF3625_05752	RF05339_05406	RFA76_05688	RFA44a_05494	RF02815_05780	RF02816c_05828	RFA73a_05482	---	---	---	HGT	---	---	---	HGT	---	---	---	HGT	---
U1	putative TetR family transcriptional regulator	RFD188_04907	RF3605_04898	RF3616_05270	RFA3b_05727	RF3623_05348	RFA78_05605	RF3625_05670	RF05339_05386	RFA76_05634	RFA44a_05401	RF02815_05757	RF02816c_05782	RFA73a_05437		RF3605_04964	RF3616_05340	RFA3b_05785	RF3623_05408	RFA78_05649	RF3625_05753	RF05339_05407	RFA76_05689	RFA44a_05499	RF02815_05781	RF02816c_05829	RFA73a_05483	---	---	---	HGT	---	---	---	HGT	HGT	---	HGT	HGT	HGT
U1	LysR type transcriptional regulator	RFD188_04908	RF3605_04899	RF3616_05271	RFA3b_05728	RF3623_05349	RFA78_05606	RF3625_05671	RF05339_05387	RFA76_05635	RFA44a_05402	RF02815_05758	RF02816c_05783	RFA73a_05438		RF3605_04965	RF3616_05341	RFA3b_05786	RF3623_05409	RFA78_05650	RF3625_05754	RF05339_05408	RFA76_05690	RFA44a_05500	RF02815_05782	RF02816c_05830	RFA73a_05484	---	---	---	---	HGT	HGT	---	HGT	HGT	---	HGT	---	HGT
U1	putative efflux protein of the LysE superfamily	RFD188_04909	RF3605_04900	RF3616_05272	RFA3b_05729	RF3623_05350	RFA78_05607	RF3625_05672	RF05339_05388	RFA76_05636	RFA44a_05403	RF02815_05759	RF02816c_05784	RFA73a_05439		RF3605_04966	RF3616_05342	RFA3b_05787	RF3623_05410	RFA78_05651	RF3625_05773	RF05339_05409	RFA76_05691	RFA44a_05501	RF02815_05797	RF02816c_05831	RFA73a_05485	---	---	---	---	HGT	HGT	---	HGT	HGT	---	HGT	---	HGT
U1	putative argininosuccinate lyase	RFD188_04910	RF3605_04901	RF3616_05273	RFA3b_05730	RF3623_05351	RFA78_05608	RF3625_05673	RF05339_05389	RFA76_05637	RFA44a_05404	RF02815_05760	RF02816c_05785	RFA73a_05440		RF3605_04967	RF3616_05343	RFA3b_05788	RF3623_05411	RFA78_05652	RF3625_05774	RF05339_05410	RFA76_05692	RFA44a_05502	RF02815_05798	RF02816c_05832	RFA73a_05486	---	---	---	---	HGT	HGT	---	HGT	HGT	---	HGT	---	---
U1	putative argininosuccinate synthase	RFD188_04911	RF3605_04902	RF3616_05274	RFA3b_05731	RF3623_05352	RFA78_05609	RF3625_05674	RF05339_05390	RFA76_05638	RFA44a_05405	RF02815_05761	RF02816c_05786	RFA73a_05441		RF3605_04979	RF3616_05344	RFA3b_05789	RF3623_05412	RFA78_05653	RF3625_05775	RF05339_05411	RFA76_05693	RFA44a_05503	RF02815_05799	RF02816c_05837	RFA73a_05487	---	---	---	---	HGT	---	---	---	---	---	---	---	---
U1	putative folate-dependent phosphoribosylglycinamide formyltransferase	RFD188_04912	RF3605_04903	RF3616_05275	RFA3b_05732	RF3623_05353	RFA78_05610	RF3625_05675	RF05339_05391	RFA76_05639	RFA44a_05406	RF02815_05762	RF02816c_05787	RFA73a_05442		RF3605_04980	RF3616_05348	RFA3b_05790	RF3623_05413	RFA78_05654	RF3625_05776	RF05339_05416	RFA76_05694	RFA44a_05528	RF02815_05800	RF02816c_05838	RFA73a_05489	---	---	---	---	---	---	---	---	---	---	---	---	---
U1	putative enoyl CoA hydratase/isomerase	RFD188_04913	RF3605_04904	RF3616_05276	RFA3b_05733	RF3623_05354	RFA78_05611	RF3625_05676	RF05339_05392	RFA76_05640	RFA44a_05407	RF02815_05763	RF02816c_05788	RFA73a_05443		RF3605_04981	RF3616_05349	RFA3b_05791	RF3623_05414	RFA78_05655	RF3625_05782	RF05339_05417	RFA76_05695	RFA44a_05529	RF02815_05801	RF02816c_05839	RFA73a_05490	---	---	---	---	---	---	---	---	---	---	---	---	---
U1	putative beta-lactam synthetase	RFD188_04914	RF3605_04905	RF3616_05277	RFA3b_05734	RF3623_05355	RFA78_05612	RF3625_05677	RF05339_05393	RFA76_05641	RFA44a_05408	RF02815_05764	RF02816c_05789	RFA73a_05444		RF3605_04982	RF3616_05350	RFA3b_05792	RF3623_05415	RFA78_05659	RF3625_05783	RF05339_05418	RFA76_05696	RFA44a_05530	RF02815_05802	RF02816c_05840	RFA73a_05491	---	---	---	---	---	---	---	---	---	---	---	---	---
U1	putative clavaminic acid synthetase	RFD188_04915	RF3605_04906	RF3616_05278	RFA3b_05735	RF3623_05356	RFA78_05613	RF3625_05678	RF05339_05394	RFA76_05642	RFA44a_05409	RF02815_05765	RF02816c_05790	RFA73a_05445		RF3605_04987	RF3616_05351	RFA3b_05793	RF3623_05438	RFA78_05660	RF3625_05784	RF05339_05419	RFA76_05697	RFA44a_05531	RF02815_05803	RF02816c_05841	RFA73a_05492	---	---	---	---	HGT	HGT	---	HGT	HGT	---	HGT	---	---
U1	putative acetyl-CoA synthetase	RFD188_04916	RF3605_04907	RF3616_05279	RFA3b_05736	RF3623_05357	RFA78_05614	RF3625_05679	RF05339_05395	RFA76_05643	RFA44a_05410	RF02815_05766	RF02816c_05791	RFA73a_05446		RF3605_04988	RF3616_05352	RFA3b_05794	RF3623_05439	RFA78_05661	RF3625_05785	RF05339_05420	RFA76_05698	RFA44a_05532	RF02815_05804	RF02816c_05842	RFA73a_05495	HGT	---	---	HGT	HGT	HGT	---	HGT	HGT	HGT	HGT	HGT	---
U1	putative bifunctional ornithine acetyl transferase/N-acetylglutamate synthase	RFD188_04917	RF3605_04908	RF3616_05280	RFA3b_05737	RF3623_05358	RFA78_05615	RF3625_05680	RF05339_05396	RFA76_05644	RFA44a_05411	RF02815_05767	RF02816c_05792	RFA73a_05447		RF3605_04989	RF3616_05353	RFA3b_05795	RF3623_05440	RFA78_05662	RF3625_05811	RF05339_05421	RFA76_05710		RF02815_05805	RF02816c_05843	RFA73a_05496	HGT	HGT	HGT	HGT	HGT	HGT	HGT	HGT	HGT	HGT	HGT	HGT	HGT
U1	AraC type transcriptional regulator	RFD188_04918	RF3605_04909	RF3616_05281	RFA3b_05738	RF3623_05359	RFA78_05616	RF3625_05681	RF05339_05397	RFA76_05645	RFA44a_05412	RF02815_05768	RF02816c_05793	RFA73a_05448		RF3605_04990	RF3616_05354	RFA3b_05796	RF3623_05441	RFA78_05663	RF3625_05812	RF05339_05422	RFA76_05711		RF02815_05806	RF02816c_05844	RFA73a_05497	HGT	HGT	HGT	HGT	HGT	HGT	HGT	HGT	HGT	HGT	HGT	HGT	HGT
U1	putative SAM-dependent methyltransferase	RFD188_04919	RF3605_04910	RF3616_05282	RFA3b_05739	RF3623_05360	RFA78_05617	RF3625_05682	RF05339_05398	RFA76_05646	RFA44a_05413	RF02815_05769	RF02816c_05794	RFA73a_05449		RF3605_04991	RF3616_05355	RFA3b_05797	RF3623_05446	RFA78_05664	RF3625_05813	RF05339_05423	RFA76_05712		RF02815_05807	RF02816c_05845	RFA73a_05498	HGT	HGT	HGT	HGT	HGT	HGT	HGT	HGT	HGT	HGT	HGT	HGT	HGT
U1	putative SAM-dependent methyltransferase	RFD188_04920	RF3605_04911	RF3616_05283	RFA3b_05740	RF3623_05361	RFA78_05618	RF3625_05683	RF05339_05399	RFA76_05647	RFA44a_05414	RF02815_05770	RF02816c_05795	RFA73a_05450		RF3605_05016	RF3616_05356	RFA3b_05798	RF3623_05447	RFA78_05665	RF3625_05814	RF05339_05424	RFA76_05713		RF02815_05811	RF02816c_05846	RFA73a_05499	HGT	HGT	HGT	HGT	HGT	HGT	HGT	HGT	HGT	HGT	HGT	HGT	HGT
U1	putative cytochrome P450 monooxygenase	RFD188_04921	RF3605_04912	RF3616_05284	RFA3b_05741	RF3623_05362	RFA78_05619	RF3625_05684	RF05339_05400	RFA76_05648	RFA44a_05415	RF02815_05771	RF02816c_05796	RFA73a_05451		RF3605_05017	RF3616_05357	RFA3b_05799	RF3623_05448	RFA78_05666	RF3625_05815	RF05339_05425	RFA76_05714		RF02815_05812	RF02816c_05847	RFA73a_05500	HGT	HGT	HGT	HGT	HGT	HGT	HGT	HGT	HGT	HGT	HGT	HGT	HGT
U1	putative dual protein	RFD188_04922	RF3605_04913	RF3616_05285	RFA3b_05742	RF3623_05363	RFA78_05620	RF3625_05685	RF05339_05401	RFA76_05649	RFA44a_05416	RF02815_05772	RF02816c_05797	RFA73a_05452		RF3605_05018	RF3616_05358	RFA3b_05800	RF3623_05449	RFA78_05667		RF05339_05426	RFA76_05715		RF02815_05813	RF02816c_05848	RFA73a_05501	HGT	HGT	HGT	HGT	HGT	HGT	HGT	HGT	HGT	HGT	HGT	HGT	HGT
U1	putative pyrimidine-binding transketolase	RFD188_04923	RF3605_04914	RF3616_05286	RFA3b_05743	RF3623_05364	RFA78_05621	RF3625_05686	RF05339_05402	RFA76_05650	RFA44a_05417	RF02815_05773	RF02816c_05798	RFA73a_05453		RF3605_05019	RF3616_05359	RFA3b_05801	RF3623_05450	RFA78_05668		RF05339_05427	RFA76_05716		RF02815_05814	RF02816c_05849	RFA73a_05502	HGT	HGT	HGT	HGT	HGT	HGT	HGT	HGT	HGT	HGT	HGT	HGT	HGT
U1	isopentenyl transferase	RFD188_04924	RF3605_04915	RF3616_05287	RFA3b_05744	RF3623_05365	RFA78_05622	RF3625_05687	RF05339_05403	RFA76_05651	RFA44a_05418	RF02815_05774	RF02816c_05799	RFA73a_05454		RF3605_05020	RF3616_05360	RFA3b_05802	RF3623_05474	RFA78_05669		RF05339_05428	RFA76_05717		RF02815_05815	RF02816c_05850	RFA73a_05503	HGT	HGT	HGT	HGT	HGT	HGT	HGT	HGT	HGT	HGT	HGT	HGT	HGT
U1	cytokinin dehydrogenase/oxidase	RFD188_04925	RF3605_04916	RF3616_05288	RFA3b_05745	RF3623_05366	RFA78_05623	RF3625_05688	RF05339_05404	RFA76_05652	RFA44a_05419	RF02815_05775	RF02816c_05800	RFA73a_05455			RF3616_05361	RFA3b_05803	RF3623_05475	RFA78_05670		RF05339_05429	RFA76_05718		RF02815_05816	RF02816c_05851	RFA73a_05504	HGT	HGT	HGT	HGT	HGT	HGT	HGT	HGT	HGT	HGT	HGT	HGT	HGT
U1	phosphoribohydrolase	RFD188_04926	RF3605_04917	RF3616_05289	RFA3b_05746	RF3623_05367	RFA78_05624	RF3625_05689	RF05339_05405	RFA76_05653	RFA44a_05420	RF02815_05776	RF02816c_05801	RFA73a_05456			RF3616_05379	RFA3b_05804	RF3623_05476	RFA78_05671		RF05339_05430	RFA76_05719		RF02815_05817	RF02816c_05852	RFA73a_05505	HGT	HGT	HGT	HGT	HGT	HGT	HGT	HGT	HGT	HGT	HGT	HGT	HGT
U1	putative dibenzothiophene desulfurization enzyme A	RFD188_04927	RF3605_04918	RF3616_05290	RFA3b_05747	RF3623_05368	RFA78_05625	RF3625_05690	RF05339_05406	RFA76_05654	RFA44a_05421	RF02815_05777	RF02816c_05802	RFA73a_05457			RF3616_05380	RFA3b_05805	RF3623_05477	RFA78_05672		RF05339_05431	RFA76_05720		RF02815_05818	RF02816c_05853	RFA73a_05506	HGT	HGT	HGT	HGT	HGT	HGT	HGT	HGT	HGT	HGT	HGT	HGT	HGT
U1	putative acyltransferase PapA5	RFD188_04928	RF3605_04919	RF3616_05291	RFA3b_05748	RF3623_05369	RFA78_05626	RF3625_05691	RF05339_05407	RFA76_05655	RFA44a_05422	RF02815_05778	RF02816c_05803	RFA73a_05458			RF3616_05381	RFA3b_05806	RF3623_05478	RFA78_05697		RF05339_05432	RFA76_05724		RF02815_05819	RF02816c_05854	RFA73a_05507	HGT	HGT	HGT	HGT	HGT	HGT	HGT	HGT	HGT	HGT	HGT	HGT	HGT
R2	hypothetical protein pFi_085	RFD188_04929	RF3605_04920	RF3616_05292	RFA3b_05749	RF3623_05370	RFA78_05627	RF3625_05692	RF05339_05408	RFA76_05656	RFA44a_05423	RF02815_05779	RF02816c_05804	RFA73a_05459			RF3616_05382	RFA3b_05807		RFA78_05698		RF05339_05433	RFA76_05725		RF02815_05820	RF02816c_05855	RFA73a_05508	HGT	HGT	HGT	HGT	HGT	HGT	HGT	HGT	HGT	HGT	HGT	HGT	HGT
R2	hypothetical protein pFi_086	RFD188_04930	RF3605_04921	RF3616_05293	RFA3b_05750	RF3623_05371	RFA78_05628	RF3625_05693	RF05339_05409	RFA76_05657	RFA44a_05424	RF02815_05780	RF02816c_05805	RFA73a_05460			RF3616_05383	RFA3b_05808		RFA78_05699		RF05339_05434	RFA76_05726		RF02815_05821	RF02816c_05856	RFA73a_05509	HGT	HGT	HGT	HGT	---	HGT	HGT	HGT	HGT	HGT	HGT	HGT	HGT
R2	hypothetical protein pFi_087	RFD188_04931	RF3605_04922	RF3616_05294	RFA3b_05751	RF3623_05372	RFA78_05629	RF3625_05694	RF05339_05410	RFA76_05658	RFA44a_05425	RF02815_05781	RF02816c_05806	RFA73a_05461			RF3616_05384	RFA3b_05809		RFA78_05700		RF05339_05435	RFA76_05727		RF02815_05822	RF02816c_05857	RFA73a_05510	---	---	HGT	---	---	HGT	HGT	HGT	HGT	---	HGT	---	---
R2	hypothetical protein pFi_088	RFD188_04932	RF3605_04923	RF3616_05295	RFA3b_05752	RF3623_05373	RFA78_05630	RF3625_05695	RF05339_05411	RFA76_05659	RFA44a_05426	RF02815_05782	RF02816c_05807	RFA73a_05462			RF3616_05385	RFA3b_05810		RFA78_05705		RF05339_05436	RFA76_05728		RF02815_05823	RF02816c_05858	RFA73a_05511	---	---	---	---	---	HGT	---	HGT	HGT	---	HGT	---	---
R2	hypothetical protein pFi_089	RFD188_04933	RF3605_04924	RF3616_05296	RFA3b_05753	RF3623_05374	RFA78_05631	RF3625_05696	RF05339_05412	RFA76_05660	RFA44a_05427	RF02815_05783	RF02816c_05808	RFA73a_05463			RF3616_05386	RFA3b_05811		RFA78_05706		RF05339_05442	RFA76_05736		RF02815_05824	RF02816c_05859	RFA73a_05512	---	---	---	---	---	---	---	---	---	---	---	---	---
R2	hypothetical protein pFi_090	RFD188_04934	RF3605_04925	RF3616_05297	RFA3b_05754	RF3623_05375	RFA78_05632	RF3625_05697	RF05339_05413	RFA76_05661	RFA44a_05428	RF02815_05784	RF02816c_05809	RFA73a_05464				RFA3b_05812		RFA78_05707		RF05339_05443	RFA76_05737		RF02815_05825	RF02816c_05860	RFA73a_05513	---	---	---	---	---	---	---	---	---	---	---	---	---
R2	hypothetical protein pFi_091	RFD188_04935	RF3605_04926	RF3616_05298	RFA3b_05755	RF3623_05376	RFA78_05633	RF3625_05698	RF05339_05414	RFA76_05662	RFA44a_05429	RF02815_05785	RF02816c_05810	RFA73a_05465				RFA3b_05830		RFA78_05708		RF05339_05444	RFA76_05738		RF02815_05826	RF02816c_05861	RFA73a_05514	---	---	---	---	---	---	---	---	---	---	---	---	---
R2	putative VirB4-related ATP/GTP binding protein	RFD188_04936	RF3605_04927	RF3616_05299	RFA3b_05756	RF3623_05377	RFA78_05634	RF3625_05699	RF05339_05415	RFA76_05663	RFA44a_05430	RF02815_05786	RF02816c_05811	RFA73a_05466				RFA3b_05831		RFA78_05709		RF05339_05445	RFA76_05739		RF02815_05827	RF02816c_05862	RFA73a_05515	---	---	---	---	---	---	---	---	---	---	---	---	---
R2	hypothetical protein pFi_093	RFD188_04937	RF3605_04928	RF3616_05300	RFA3b_05757	RF3623_05378	RFA78_05635	RF3625_05700	RF05339_05416	RFA76_05664	RFA44a_05431	RF02815_05787	RF02816c_05812	RFA73a_05467				RFA3b_05832		RFA78_05734		RF05339_05446	RFA76_05740		RF02815_05828	RF02816c_05863	RFA73a_05516	---	---	---	---	---	---	---	HGT	---	---	---	---	---
R2	putative peptidase family M23 protein	RFD188_04938	RF3605_04929	RF3616_05301	RFA3b_05758	RF3623_05379	RFA78_05636	RF3625_05701	RF05339_05417	RFA76_05665	RFA44a_05432	RF02815_05788	RF02816c_05813	RFA73a_05468				RFA3b_05833		RFA78_05735		RF05339_05447	RFA76_05741		RF02815_05829	RF02816c_05864	RFA73a_05517	---	---	---	---	---	---	---	HGT	---	---	---	---	---
R2	hypothetical protein pFi_095	RFD188_04939	RF3605_04930	RF3616_05302	RFA3b_05759	RF3623_05380	RFA78_05637	RF3625_05702	RF05339_05418	RFA76_05666	RFA44a_05433	RF02815_05789	RF02816c_05814	RFA73a_05469				RFA3b_05834		RFA78_05736		RF05339_05448	RFA76_05742		RF02815_05830	RF02816c_05865	RFA73a_05518	---	---	---	---	---	---	---	HGT	---	---	---	---	---
R2	hypothetical protein pFi_097	RFD188_04940	RF3605_04931	RF3616_05303	RFA3b_05760	RF3623_05381	RFA78_05638	RF3625_05703	RF05339_05419	RFA76_05667	RFA44a_05434	RF02815_05790	RF02816c_05815	RFA73a_05470				RFA3b_05835		RFA78_05737		RF05339_05449	RFA76_05743		RF02815_05831	RF02816c_05866	RFA73a_05519	---	---	---	---	---	---	---	HGT	---	---	---	---	---
R2	putative DNA translocase of the FtsK/SpoIIIE family	RFD188_04941	RF3605_04932	RF3616_05304	RFA3b_05761	RF3623_05382	RFA78_05639	RF3625_05704	RF05339_05420	RFA76_05668	RFA44a_05435	RF02815_05791	RF02816c_05816	RFA73a_05471				RFA3b_05836		RFA78_05738		RF05339_05450	RFA76_05744		RF02815_05832	RF02816c_05867	RFA73a_05520	---	---	---	---	---	---	---	HGT	---	---	---	---	---
R2	hypothetical protein pFi_099	RFD188_04942	RF3605_04933	RF3616_05305	RFA3b_05762	RF3623_05383	RFA78_05640	RF3625_05705	RF05339_05421	RFA76_05669	RFA44a_05436	RF02815_05792	RF02816c_05817	RFA73a_05472				RFA3b_05837				RF05339_05451	RFA76_05745		RF02815_05833	RF02816c_05884	RFA73a_05521	---	---	---	---	---	---	---	HGT	---	---	---	---	---
R2	hypothetical protein pFi_100	RFD188_04943	RF3605_04934	RF3616_05306	RFA3b_05763	RF3623_05384	RFA78_05641	RF3625_05706	RF05339_05422	RFA76_05670	RFA44a_05437	RF02815_05793	RF02816c_05818	RFA73a_05473				RFA3b_05838				RF05339_05452	RFA76_05746		RF02815_05834	RF02816c_05885	RFA73a_05522	---	---	---	---	---	---	---	HGT	---	---	---	---	---
R2	hypothetical protein pFi_101	RFD188_04944	RF3605_04935	RF3616_05307	RFA3b_05764	RF3623_05385	RFA78_05642	RF3625_05707	RF05339_05423	RFA76_05671	RFA44a_05438	RF02815_05794	RF02816c_05819	RFA73a_05474				RFA3b_05844				RF05339_05453	RFA76_05747		RF02815_05835	RF02816c_05886	RFA73a_05523	---	---	---	---	---	---	---	HGT	---	---	---	---	---
R2	putative type IV peptidase	RFD188_04945	RF3605_04936	RF3616_05308	RFA3b_05765	RF3623_05386	RFA78_05643	RF3625_05708	RF05339_05424	RFA76_05672	RFA44a_05439	RF02815_05795	RF02816c_05820	RFA73a_05475				RFA3b_05845				RF05339_05454	RFA76_05748		RF02815_05836	RF02816c_05887	RFA73a_05524	---	---	---	---	---	---	---	HGT	---	---	---	---	---
R2	hypothetical protein pFi_103	RFD188_04946	RF3605_04937	RF3616_05309	RFA3b_05766	RF3623_05387	RFA78_05644	RF3625_05709	RF05339_05425	RFA76_05673	RFA44a_05440	RF02815_05796	RF02816c_05821	RFA73a_05476				RFA3b_05846				RF05339_05455	RFA76_05749		RF02815_05837	RF02816c_05888	RFA73a_05525	---	---	---	---	---	---	---	HGT	HGT	---	---	---	---
R2	hypothetical protein pFi_104	RFD188_04947	RF3605_04938	RF3616_05310	RFA3b_05767	RF3623_05388	RFA78_05645	RF3625_05710	RF05339_05426	RFA76_05674	RFA44a_05441	RF02815_05797	RF02816c_05822	RFA73a_05477				RFA3b_05847				RF05339_05456	RFA76_05773		RF02815_05838	RF02816c_05889	RFA73a_05542	---	---	---	---	HGT	HGT	---	HGT	HGT	---	HGT	---	---
R2	hypothetical protein pFi_105	RFD188_04948	RF3605_04939	RF3616_05311	RFA3b_05768	RF3623_05389	RFA78_05646	RF3625_05711	RF05339_05427	RFA76_05675	RFA44a_05442	RF02815_05798	RF02816c_05823	RFA73a_05478								RF05339_05457	RFA76_05774		RF02815_05839	RF02816c_05890	RFA73a_05543	HGT	---	---	---	HGT	HGT	---	HGT	HGT	HGT	HGT	HGT	---
R2	hypothetical protein pFi_106	RFD188_04949	RF3605_04940	RF3616_05312	RFA3b_05769	RF3623_05390	RFA78_05647	RF3625_05712	RF05339_05428	RFA76_05676	RFA44a_05443	RF02815_05799	RF02816c_05824	RFA73a_05479								RF05339_05458	RFA76_05775		RF02815_05840	RF02816c_05891	RFA73a_05544	HGT	HGT	---	HGT	HGT	HGT	---	HGT	HGT	HGT	HGT	HGT	HGT
U2	hypothetical protein	RFD188_04950	RF3605_04941	RF3616_05313	RFA3b_05770	RF3623_05391	RFA78_05648	RF3625_05713	RF05339_05429	RFA76_05677	RFA44a_05444	RF02815_05800	RF02816c_05825	RFA73a_05480								RF05339_05459	RFA76_05776		RF02815_05841	RF02816c_05892	RFA73a_05545	HGT	HGT	HGT	HGT	HGT	HGT	HGT	HGT	HGT	HGT	HGT	HGT	HGT
U2	putative (poly)peptide deformylase	RFD188_04951	RF3605_04942	RF3616_05314	RFA3b_05771	RF3623_05392	RFA78_05649	RF3625_05714	RF05339_05430	RFA76_05678	RFA44a_05445	RF02815_05801	RF02816c_05826	RFA73a_05481								RF05339_05460			RF02815_05860	RF02816c_05899	RFA73a_05546	HGT	HGT	HGT	HGT	HGT	HGT	HGT	HGT	HGT	HGT	HGT	HGT	HGT
U2	putative LuxR-type two-component transcription regulator	RFD188_04952	RF3605_04943	RF3616_05315	RFA3b_05772	RF3623_05393	RFA78_05650	RF3625_05715	RF05339_05431	RFA76_05679	RFA44a_05446	RF02815_05802	RF02816c_05827	RFA73a_05482								RF05339_05461			RF02815_05861	RF02816c_05900	RFA73a_05547	HGT	HGT	HGT	HGT	HGT	HGT	HGT	HGT	HGT	HGT	HGT	HGT	HGT
U2	putative UbiA prenyltransferase	RFD188_04953	RF3605_04944	RF3616_05316	RFA3b_05773	RF3623_05394	RFA78_05651	RF3625_05716	RF05339_05432	RFA76_05680	RFA44a_05447	RF02815_05803	RF02816c_05828	RFA73a_05483								RF05339_05462			RF02815_05862	RF02816c_05901	RFA73a_05548	HGT	HGT	HGT	HGT	HGT	HGT	HGT	HGT	HGT	HGT	HGT	HGT	HGT
U2	putative MbtH-like protein	RFD188_04954	RF3605_04945	RF3616_05317	RFA3b_05774	RF3623_05395	RFA78_05652	RF3625_05717	RF05339_05433	RFA76_05681	RFA44a_05448	RF02815_05804	RF02816c_05829	RFA73a_05484								RF05339_05463			RF02815_05863	RF02816c_05902	RFA73a_05549	HGT	HGT	HGT	HGT	HGT	HGT	HGT	HGT	HGT	HGT	HGT	HGT	HGT
U2	putative peptide monooxygenase	RFD188_04955	RF3605_04946	RF3616_05318	RFA3b_05775	RF3623_05396	RFA78_05653	RF3625_05718	RF05339_05434	RFA76_05682	RFA44a_05449	RF02815_05805	RF02816c_05830	RFA73a_05485								RF05339_05464			RF02815_05864	RF02816c_05903	RFA73a_05550	HGT	HGT	HGT	HGT	HGT	HGT	HGT	HGT	HGT	HGT	HGT	HGT	HGT
U2	putative pyridoxine-5'-phosphate oxidase	RFD188_04956	RF3605_04947	RF3616_05319	RFA3b_05776	RF3623_05397	RFA78_05654	RF3625_05719	RF05339_05435	RFA76_05683	RFA44a_05450	RF02815_05806	RF02816c_05831	RFA73a_05486								RF05339_05465			RF02815_05865	RF02816c_05904	RFA73a_05557	HGT	HGT	HGT	HGT	HGT	HGT	HGT	HGT	HGT	HGT	HGT	HGT	HGT
U2	putative monooxygenase	RFD188_04957	RF3605_04948	RF3616_05320	RFA3b_05777	RF3623_05398	RFA78_05655	RF3625_05720	RF05339_05436	RFA76_05684	RFA44a_05451	RF02815_05807	RF02816c_05832	RFA73a_05487								RF05339_05466			RF02815_05866		RFA73a_05558	HGT	HGT	HGT	HGT	HGT	HGT	HGT	HGT	HGT	HGT	HGT	HGT	HGT
U2	hypothetical protein	------	RF3605_04949	------	------	------	------	------	------	------	------	------	------	------								RF05339_05467			RF02815_05867		RFA73a_05559	---	HGT	---	---	---	---	---	---	---	---	---	---	---
U2	hypothetical protein	------	RF3605_04950	------	------	------	------	------	------	------	------	------	------	------								RF05339_05468			RF02815_05873		RFA73a_05560	---	HGT	---	---	---	---	---	---	---	---	---	---	---
U2	hypothetical protein	------	RF3605_04951	------	------	------	------	------	------	------	------	------	------	RFA73a_05489								RF05339_05469			RF02815_05874		RFA73a_05561	---	---	---	---	---	---	---	---	---	---	---	---	HGT
U2	hypothetical protein	------	RF3605_04952	------	------	------	------	------	------	------	------	------	------	RFA73a_05490								RF05339_05470			RF02815_05875		RFA73a_05562	---	---	---	---	---	---	---	---	---	---	---	---	HGT
U2	hypothetical protein	------	RF3605_04953	------	------	------	------	------	------	------	------	------	------	RFA73a_05491								RF05339_05471			RF02815_05876			---	---	---	---	---	---	---	---	---	---	---	---	HGT
U2	hypothetical protein	------	------	------	------	------	------	------	------	------	------	------	------	RFA73a_05492								RF05339_05472			RF02815_05877			---	---	---	---	---	---	---	---	---	---	---	---	HGT
U2	putative nonribosomal peptide synthetase	RFD188_04958	------	RF3616_05321	RFA3b_05778	RF3623_05399	RFA78_05656	RF3625_05721	RF05339_05437	RFA76_05685	RFA44a_05452	RF02815_05808	RF02816c_05833	RFA73a_05488								RF05339_05484			RF02815_05878			---	---	---	---	---	---	---	---	---	---	---	---	---
U2	putative nonribosomal peptide synthetase	RFD188_04959	------	RF3616_05322	RFA3b_05779	RF3623_05400	RFA78_05657	RF3625_05722	RF05339_05438	RFA76_05686	RFA44a_05453	RF02815_05809	RF02816c_05834	------								RF05339_05485						---	---	---	---	---	---	---	---	---	---	---	---	---
U2	putative nonribosomal peptide synthetase	------	------	------	------	------	------	RF3625_05723	------	------	------	------	RF02816c_05835	------								RF05339_05486						---	---	---	---	---	---	---	---	---	---	---	---	---
U2	putative nonribosomal peptide synthetase	RFD188_04960	RF3605_04954	------	RFA3b_05780	RF3623_05401	RFA78_05658	------	RF05339_05439	RFA76_05687	RFA44a_05454	------	RF02816c_05835	RFA73a_05493								RF05339_05487						---	---	---	---	---	---	---	---	---	---	---	---	---
U2	putative methylmalonyl-CoA mutase	RFD188_04961	RF3605_04955	RF3616_05323	RFA3b_05781	RF3623_05402	RFA78_05659	RF3625_05724	RF05339_05440	RFA76_05688	RFA44a_05455	RF02815_05810	RF02816c_05836	RFA73a_05494								RF05339_05488						---	HGT	HGT	---	---	HGT	HGT	---	HGT	---	---	---	---
U2	putative nonribosomal peptide synthetase subunit	RFD188_04962	RF3605_04956	RF3616_05324	RFA3b_05782	RF3623_05403	RFA78_05660	RF3625_05725	RF05339_05441	RFA76_05689	RFA44a_05456	RF02815_05811	RF02816c_05837	RFA73a_05495								RF05339_05489						HGT	HGT	HGT	HGT	HGT	HGT	HGT	---	HGT	HGT	HGT	HGT	HGT
U2	putative nonribosomal peptide synthetase	RFD188_04963	RF3605_04957	RF3616_05325	RFA3b_05783	RF3623_05404	RFA78_05661	RF3625_05726	RF05339_05442	RFA76_05690	RFA44a_05457	RF02815_05812	RF02816c_05838	RFA73a_05496								RF05339_05490						HGT	HGT	HGT	HGT	HGT	HGT	HGT	HGT	HGT	HGT	HGT	HGT	HGT
U2	putative nonribosomal peptide synthetase	RFD188_04964	RF3605_04958	RF3616_05326	RFA3b_05784	RF3623_05405	RFA78_05662	RF3625_05727	RF05339_05443	RFA76_05691	RFA44a_05458	RF02815_05813	RF02816c_05839	RFA73a_05497								RF05339_05491						HGT	HGT	HGT	HGT	HGT	HGT	HGT	HGT	HGT	HGT	HGT	HGT	HGT
U2	putative crotonyl-CoA reductase	RFD188_04965	RF3605_04959	RF3616_05327	RFA3b_05785	RF3623_05406	RFA78_05663	RF3625_05728	RF05339_05444	RFA76_05692	RFA44a_05459	RF02815_05814	RF02816c_05840	RFA73a_05498								RF05339_05492						HGT	HGT	HGT	HGT	HGT	HGT	HGT	HGT	HGT	HGT	HGT	HGT	HGT
U2	putative methylmalonyl-CoA mutase	RFD188_04966	RF3605_04960	RF3616_05328	RFA3b_05786	RF3623_05407	RFA78_05664	RF3625_05729	RF05339_05445	RFA76_05693	RFA44a_05460	RF02815_05815	RF02816c_05841	RFA73a_05499								RF05339_05493						HGT	HGT	HGT	HGT	HGT	HGT	HGT	HGT	HGT	HGT	HGT	HGT	HGT
U2	putative lysine arginine ornithine transport system ATPase	RFD188_04967	RF3605_04961	RF3616_05329	RFA3b_05787	RF3623_05408	RFA78_05665	RF3625_05730	RF05339_05446	RFA76_05694	RFA44a_05461	RF02815_05816	RF02816c_05842	RFA73a_05500								RF05339_05494						HGT	HGT	HGT	HGT	HGT	HGT	HGT	HGT	HGT	HGT	HGT	HGT	HGT
U2	putative methylmalonyl-CoA epimerase	RFD188_04968	RF3605_04962	RF3616_05330	RFA3b_05788	RF3623_05409	RFA78_05666	RF3625_05731	RF05339_05447	RFA76_05695	RFA44a_05462	RF02815_05817	RF02816c_05843	RFA73a_05501								RF05339_05495						---	HGT	HGT	HGT	HGT	HGT	HGT	HGT	HGT	HGT	HGT	HGT	HGT
U2	hypothetical protein pFi_124	RFD188_04969	RF3605_04963	RF3616_05331	RFA3b_05789	RF3623_05410	RFA78_05667	RF3625_05732	RF05339_05448	RFA76_05696	RFA44a_05463	RF02815_05818	RF02816c_05844	RFA73a_05502								RF05339_05496						---	HGT	HGT	HGT	HGT	HGT	---	HGT	HGT	HGT	HGT	HGT	HGT
U2	hypothetical protein	------	RF3605_04964	RF3616_05332	RFA3b_05790	RF3623_05411	RFA78_05668	RF3625_05733	RF05339_05449	RFA76_05697	RFA44a_05464	RF02815_05819	RF02816c_05845	RFA73a_05503								RF05339_05497						---	HGT	HGT	HGT	HGT	HGT	---	HGT	HGT	HGT	HGT	HGT	HGT
U2	hypothetical protein pFi_125	------	RF3605_04965	RF3616_05333	RFA3b_05791	RF3623_05412	RFA78_05669	RF3625_05734	RF05339_05450	RFA76_05698	------	RF02815_05820	RF02816c_05846	RFA73a_05504								RF05339_05500						---	HGT	HGT	HGT	HGT	HGT	---	HGT	HGT	---	HGT	HGT	HGT
U2	hypothetical protein pFi_126	RFD188_04970	RF3605_04966	RF3616_05334	RFA3b_05792	RF3623_05413	RFA78_05670	RF3625_05735	RF05339_05451	RFA76_05699	RFA44a_05465	RF02815_05821	RF02816c_05847	RFA73a_05505								RF05339_05501						---	HGT	HGT	HGT	HGT	HGT	---	HGT	---	---	HGT	HGT	HGT
U2	hypothetical protein	------	------	------	RFA3b_05793	------	------	------	RF05339_05452	------	------	RF02815_05822	RF02816c_05848	RFA73a_05506								RF05339_05502						---	---	---	HGT	---	---	---	HGT	---	---	HGT	HGT	HGT
U2	Helix-turn-helix domain protein	------	------	------	RFA3b_05794	------	------	------	RF05339_05453	------	------	RF02815_05823	RF02816c_05849	RFA73a_05507								RF05339_05503						---	---	---	HGT	---	---	---	HGT	---	---	HGT	HGT	HGT
U2	hypothetical protein	------	------	------	RFA3b_05795	------	------	------	RF05339_05454	------	------	RF02815_05824	RF02816c_05850	RFA73a_05508														---	---	---	HGT	---	---	---	HGT	---	---	HGT	HGT	HGT
U2	antimicrobial peptide, SdpC family	------	------	------	RFA3b_05796	------	------	------	RF05339_05455	------	------	RF02815_05825	RF02816c_05851	RFA73a_05509														---	---	---	HGT	---	---	---	HGT	---	---	HGT	HGT	HGT
U2	antimicrobial peptide system protein, SdpA family	------	------	------	RFA3b_05797	------	------	------	RF05339_05456	------	------	RF02815_05826	RF02816c_05852	RFA73a_05510														---	---	---	HGT	---	---	---	HGT	---	---	HGT	HGT	HGT
U2	antimicrobial peptide system protein, SdpB family	------	------	------	RFA3b_05798	------	------	------	RF05339_05457	------	------	RF02815_05827	RF02816c_05853	RFA73a_05511														---	---	---	HGT	---	---	---	HGT	---	---	HGT	HGT	HGT
U2	hypothetical protein	------	------	------	RFA3b_05799	------	------	------	RF05339_05458	------	------	RF02815_05828	RF02816c_05854	RFA73a_05512														---	---	---	HGT	---	---	---	HGT	---	---	HGT	HGT	HGT
U2	hypothetical protein	------	------	------	------	------	------	RF3625_05736	------	RFA76_05700	------	------	------	------														---	---	---	---	---	---	---	---	---	---	---	---	---
U2	putative N-acetyltransferase YycN	------	------	------	------	------	------	RF3625_05747	------	RFA76_05710	------	------	------	------														---	---	---	---	---	---	HGT	---	HGT	---	---	---	---
U2	hypothetical protein	------	------	------	------	------	------	RF3625_05748	------	RFA76_05711	------	------	------	------														---	---	---	---	---	---	HGT	---	HGT	---	---	---	---
U2	hypothetical protein	------	------	------	------	------	------	RF3625_05749	------	RFA76_05712	------	------	------	------														---	---	---	---	---	---	HGT	---	HGT	---	---	---	---
U2	hypothetical protein	------	------	------	------	------	------	RF3625_05750	------	RFA76_05713	------	------	------	------														---	---	---	---	---	---	HGT	---	HGT	---	---	---	---
U2	hypothetical protein	------	------	------	------	------	------	RF3625_05751	------	RFA76_05715	------	------	------	------														---	---	---	---	---	---	HGT	---	HGT	---	---	---	---
U2	hypothetical protein	------	------	------	------	------	------	RF3625_05737	------	RFA76_05701	------	------	------	------														---	---	---	---	---	---	---	---	---	---	---	---	---
U2	hypothetical protein	------	------	------	------	------	------	RF3625_05738	------	RFA76_05702	------	------	------	------														---	---	---	---	---	---	---	---	---	---	---	---	---
U2	hypothetical protein	------	------	------	------	------	------	RF3625_05739	------	RFA76_05703	------	------	------	------														---	---	---	---	---	---	---	---	---	---	---	---	---
U2	ACT domain-containing protein	------	------	------	------	------	------	RF3625_05740	------	RFA76_05704	------	------	------	------														---	---	---	---	---	---	---	---	---	---	---	---	---
U2	hypothetical protein	------	------	------	------	------	------	RF3625_05741	------	------	------	------	------	------														---	---	---	---	---	---	---	---	---	---	---	---	---
U2	putative LysR family transcriptional regulator	------	------	------	------	------	------	RF3625_05742	------	RFA76_05705	------	------	------	------														---	---	---	---	---	---	---	---	---	---	---	---	---
U2	hypothetical protein pFi_148	------	------	------	------	------	------	RF3625_05743	------	RFA76_05706	------	------	------	------														---	---	---	---	---	---	---	---	---	---	---	---	---
U2	hypothetical protein	------	------	------	------	------	------	RF3625_05746	------	RFA76_05709	------	------	------	------														---	---	---	---	---	---	HGT	---	---	---	---	---	---
U2	hypothetical protein pFi_127	RFD188_04971	RF3605_04967	RF3616_05335	RFA3b_05800	RF3623_05414	RFA78_05671	------	RF05339_05459	RFA76_05714	RFA44a_05466	RF02815_05829	RF02816c_05855	RFA73a_05513														---	HGT	HGT	HGT	HGT	HGT	---	HGT	HGT	---	HGT	HGT	HGT
U2	mfs transporter	------	------	RF3616_05336	------	------	------	------	------	------	------	------	------	------														---	---	HGT	---	---	---	---	---	---	---	---	---	---
U2	Putative NADH-flavin reductase	------	------	RF3616_05337	------	------	------	------	------	------	------	------	------	------														---	---	---	---	---	---	---	---	---	---	---	---	---
U2	ArsR family transcriptional regulator	------	------	RF3616_05338	------	------	------	------	------	------	------	------	------	------														---	---	---	---	---	---	---	---	---	---	---	---	---
U2	Glyoxalase-like domain protein	------	------	RF3616_05339	------	------	------	------	------	------	------	------	------	------														---	---	---	---	---	---	---	---	---	---	---	---	---
U2	hypothetical protein	------	------	RF3616_05340	------	------	------	RF3625_05752	------	RFA76_05716	------	------	------	------														---	---	HGT	---	---	---	HGT	---	HGT	---	---	---	---
U2	drug resistance efflux protein	------	------	RF3616_05341	------	------	------	RF3625_05753	------	RFA76_05717	------	------	------	------														---	---	HGT	---	---	---	HGT	---	HGT	---	---	---	---
U2	TetR family transcriptional regulator	------	------	RF3616_05342	------	------	------	RF3625_05754	------	RFA76_05718	------	------	------	------														---	---	HGT	---	---	---	HGT	---	HGT	---	---	---	---
U2	hypothetical protein	------	------	RF3616_05343	------	------	------	RF3625_05755	------	RFA76_05719	------	------	------	------														---	---	HGT	---	---	---	---	---	HGT	---	---	---	---
U2	heavy-metal detoxification protein	------	------	------	------	RF3623_05415	RFA78_05672	------	------	------	RFA44a_05467	------	------	------														---	---	---	---	HGT	HGT	---	---	---	---	---	---	---
U2	cation transporter atpase p-type	------	------	------	------	RF3623_05416	RFA78_05673	------	------	------	RFA44a_05468	------	------	------														---	---	---	---	---	---	---	---	---	---	---	---	---
U2	hypothetical protein	------	------	------	------	RF3623_05417	RFA78_05674	------	------	------	RFA44a_05469	------	------	------														---	---	---	---	---	---	---	---	---	---	---	---	---
U2	hypothetical protein	------	------	------	------	RF3623_05418	RFA78_05675	------	------	------	RFA44a_05470	------	------	------														---	---	---	---	---	---	---	---	---	---	---	---	---
U2	hypothetical protein	------	------	------	------	------	RFA78_05676	------	------	------	------	------	------	------														---	---	---	---	---	---	---	---	---	---	---	---	---
U2	hypothetical protein	------	------	------	------	------	RFA78_05677	------	------	------	------	------	------	------														---	---	---	---	---	---	---	---	---	---	---	---	---
U2	hypothetical protein	------	------	------	------	------	RFA78_05678	------	------	------	------	------	------	------														---	---	---	---	---	---	---	---	---	---	---	---	---
U2	hypothetical protein	------	------	------	------	------	RFA78_05679	------	------	------	------	------	------	------														---	---	---	---	---	---	---	---	---	---	---	---	---
U2	drug resistance efflux protein	------	------	------	------	RF3623_05419	------	------	------	------	RFA44a_05471	------	------	------														---	---	---	---	---	---	---	---	---	---	---	---	---
U2	TetR family transcriptional regulator	------	------	------	------	RF3623_05420	------	------	------	------	RFA44a_05472	------	------	------														---	---	---	---	---	---	---	---	---	---	---	---	---
U2	major facilitator superfamily multidrug resistance protein	------	------	------	------	RF3623_05421	------	------	------	------	RFA44a_05473	------	------	------														---	---	---	---	---	---	---	---	---	---	---	---	---
U2	hypothetical protein pFi_138	------	------	------	------	RF3623_05422	RFA78_05680	RF3625_05756	------	RFA76_05720	RFA44a_05474	------	------	------														---	---	---	---	---	---	---	---	HGT	---	---	---	---
U2	putative phage type integrase	------	------	------	------	RF3623_05423	RFA78_05681	RF3625_05757	------	RFA76_05721	RFA44a_05475	------	------	------														---	---	---	---	---	---	---	---	---	---	---	---	---
U2	hypothetical protein pFi_140	------	------	------	------	RF3623_05424	RFA78_05682	RF3625_05758	------	RFA76_05722	RFA44a_05476	------	------	------														---	---	---	---	---	---	---	---	---	---	---	---	---
U2	putative phage type integrase/recombinase	------	------	------	------	RF3623_05425	RFA78_05683	RF3625_05759	------	RFA76_05723	RFA44a_05477	------	------	------														---	---	---	---	---	---	---	---	---	---	---	---	---
U2	hypothetical protein pFi_128	RFD188_04972	RF3605_04968	------	------	RF3623_05426	RFA78_05684	RF3625_05760	------	RFA76_05724	RFA44a_05478	------	------	------														---	---	---	---	---	---	---	---	HGT	---	---	---	---
U2	hypothetical protein pFi_129	------	------	------	------	RF3623_05427	RFA78_05685	RF3625_05761	------	RFA76_05725	------	------	------	------														---	---	---	---	---	---	---	---	HGT	---	---	---	---
U2	hypothetical protein pFi_129	RFD188_04973	RF3605_04969	------	------	RF3623_05428	RFA78_05686	RF3625_05762	------	RFA76_05726	RFA44a_05479	------	------	------														---	---	---	---	---	---	---	---	HGT	---	---	---	---
U2	hypothetical protein	------	------	------	------	------	RFA78_05687	RF3625_05763	------	------	RFA44a_05480	------	------	------														---	---	---	---	---	---	---	---	---	---	---	---	---
U2	hypothetical protein	------	------	------	------	------	------	------	------	------	RFA44a_05481	------	------	------														---	---	---	---	---	---	---	---	---	---	---	---	---
U2	hypothetical protein pFi_131	RFD188_04974	RF3605_04970	------	------	RF3623_05429	RFA78_05688	RF3625_05764	------	RFA76_05727	RFA44a_05482	------	------	------														---	---	---	---	---	---	---	---	HGT	---	---	---	---
U2	hypothetical protein pFi_132	RFD188_04975	RF3605_04971	------	------	RF3623_05430	RFA78_05689	RF3625_05765	------	RFA76_05728	RFA44a_05483	------	------	------														---	---	---	---	---	---	---	---	HGT	---	---	---	---
U2	putative two component system sensor kinase	RFD188_04976	RF3605_04972	------	------	RF3623_05431	RFA78_05690	RF3625_05766	------	RFA76_05729	RFA44a_05484	------	------	------														---	---	---	---	---	---	---	---	---	---	---	---	---
U2	putative two-component system response regulator	RFD188_04977	RF3605_04973	------	------	RF3623_05432	RFA78_05691	RF3625_05767	------	RFA76_05730	RFA44a_05485	------	------	------														---	---	---	---	---	---	---	---	---	---	---	---	---
U2	putative integral membrane protein	RFD188_04978	RF3605_04974	------	------	RF3623_05433	RFA78_05692	RF3625_05768	------	RFA76_05731	RFA44a_05486	------	------	------														---	---	---	---	---	---	---	---	---	---	---	---	---
U2	putative glycosyl transferase of the GT1 family	RFD188_04979	RF3605_04975	------	------	RF3623_05434	RFA78_05693	RF3625_05769	------	RFA76_05732	RFA44a_05487	------	------	------														---	---	---	---	---	---	---	---	---	---	---	---	---
U2	hypothetical protein pFi_138	RFD188_04980	RF3605_04976	RF3616_05344	------	RF3623_05435	RFA78_05694	RF3625_05770	------	RFA76_05733	RFA44a_05488	------	------	------														---	---	HGT	---	---	---	---	---	---	---	---	---	---
U2	putative phage type integrase	RFD188_04981	RF3605_04977	RF3616_05345	------	RF3623_05436	RFA78_05695	RF3625_05771	------	RFA76_05734	RFA44a_05489	------	------	------														---	---	---	---	---	---	---	---	---	---	---	---	---
U2	hypothetical protein pFi_140	RFD188_04982	RF3605_04978	RF3616_05346	------	RF3623_05437	RFA78_05696	RF3625_05772	------	RFA76_05735	RFA44a_05490	------	------	------														---	---	---	---	---	---	---	---	---	---	---	---	---
U2	putative phage type integrase/recombinase	RFD188_04983	RF3605_04979	RF3616_05347	------	RF3623_05438	RFA78_05697	RF3625_05773	------	RFA76_05736	RFA44a_05491	------	------	------														HGT	HGT	---	---	HGT	HGT	HGT	---	HGT	HGT	---	---	---
U2	hypothetical protein pFi_142	RFD188_04984	RF3605_04980	RF3616_05348	RFA3b_05801	RF3623_05439	RFA78_05698	RF3625_05774	RF05339_05460	RFA76_05737	RFA44a_05492	RF02815_05830	RF02816c_05856	RFA73a_05514														HGT	HGT	HGT	HGT	HGT	HGT	HGT	HGT	HGT	HGT	HGT	HGT	HGT
U2	hypothetical protein	------	------	RF3616_05349	------	------	------	------	------	------	------	------	------	------														---	---	HGT	---	---	---	---	---	---	---	---	---	---
U2	putative Type 1 glutamine amidotransferase (GATase1)-like domain containing protein	RFD188_04985	RF3605_04981	RF3616_05350	RFA3b_05802	RF3623_05440	RFA78_05699	RF3625_05775	RF05339_05461	RFA76_05738	RFA44a_05493	RF02815_05831	RF02816c_05857	RFA73a_05515														HGT	HGT	HGT	HGT	HGT	HGT	HGT	HGT	HGT	HGT	HGT	HGT	HGT
U2	putative gentisate 1,2-dioxygenase	RFD188_04986	RF3605_04982	RF3616_05351	RFA3b_05803	RF3623_05441	RFA78_05700	RF3625_05776	RF05339_05462	RFA76_05739	RFA44a_05494	RF02815_05832	RF02816c_05858	RFA73a_05516														HGT	HGT	HGT	HGT	HGT	HGT	HGT	HGT	HGT	HGT	HGT	HGT	HGT
U2	putative aromatic amino acid decarboxylase	RFD188_04987	RF3605_04983	RF3616_05352	RFA3b_05804	RF3623_05442	RFA78_05701	RF3625_05777	RF05339_05463	RFA76_05740	RFA44a_05495	RF02815_05833	RF02816c_05859	RFA73a_05517														---	---	HGT	HGT	---	---	---	HGT	HGT	---	HGT	HGT	HGT
U2	hypothetical protein pFi_146	RFD188_04988	RF3605_04984	RF3616_05353	RFA3b_05805	RF3623_05443	RFA78_05702	RF3625_05778	RF05339_05464	RFA76_05741	RFA44a_05496	RF02815_05834	RF02816c_05860	RFA73a_05518														---	---	HGT	HGT	---	---	---	HGT	HGT	---	HGT	HGT	HGT
U2	hypothetical protein pFi_147	RFD188_04989	RF3605_04985	RF3616_05354	RFA3b_05806	RF3623_05444	RFA78_05703	RF3625_05779	RF05339_05465	RFA76_05742	RFA44a_05497	RF02815_05835	RF02816c_05861	RFA73a_05519														---	---	HGT	HGT	---	---	---	HGT	HGT	---	HGT	HGT	HGT
U2	hypothetical protein pFi_148	RFD188_04990	RF3605_04986	RF3616_05355	RFA3b_05807	RF3623_05445	RFA78_05704	RF3625_05780	RF05339_05466	RFA76_05743	RFA44a_05498	RF02815_05836	RF02816c_05862	RFA73a_05520														---	---	HGT	HGT	---	---	---	HGT	HGT	---	HGT	HGT	HGT
U2	putative LysR family transcriptional regulator	RFD188_04991	RF3605_04987	RF3616_05356	RFA3b_05808	RF3623_05446	RFA78_05705	RF3625_05781	RF05339_05467	RFA76_05744	RFA44a_05499	RF02815_05837	RF02816c_05863	RFA73a_05521														---	HGT	HGT	HGT	HGT	HGT	---	HGT	HGT	HGT	HGT	HGT	HGT
U2	hypothetical protein	RFD188_04992	RF3605_04988	RF3616_05357	RFA3b_05809	RF3623_05447	RFA78_05706	RF3625_05782	RF05339_05468	RFA76_05745	RFA44a_05500	RF02815_05838	RF02816c_05864	RFA73a_05522														---	HGT	HGT	HGT	HGT	HGT	HGT	HGT	HGT	HGT	HGT	HGT	HGT
U2	putative MerR family transcriptional regulator	RFD188_04993	RF3605_04989	RF3616_05358	RFA3b_05810	RF3623_05448	RFA78_05707	RF3625_05783	RF05339_05469	RFA76_05746	RFA44a_05501	RF02815_05839	RF02816c_05865	RFA73a_05523														---	HGT	HGT	HGT	HGT	HGT	HGT	HGT	HGT	HGT	HGT	HGT	HGT
U2	hypothetical protein pFi_152	RFD188_04994	RF3605_04990	RF3616_05359	RFA3b_05811	RF3623_05449	RFA78_05708	RF3625_05784	RF05339_05470	RFA76_05747	RFA44a_05502	RF02815_05840	RF02816c_05866	RFA73a_05524														---	HGT	HGT	HGT	HGT	HGT	HGT	HGT	HGT	HGT	HGT	HGT	HGT
R6	putative phosphoadenosine phosphosulfate (PAPS) reductase	RFD188_04995	RF3605_04991	RF3616_05360	RFA3b_05812	RF3623_05450	RFA78_05709	RF3625_05785	RF05339_05471	RFA76_05748	RFA44a_05503	RF02815_05841	RF02816c_05867	RFA73a_05525														---	HGT	HGT	HGT	HGT	HGT	HGT	HGT	HGT	HGT	HGT	HGT	HGT
R6	putative septum site-determining protein	RFD188_04996	RF3605_04992	RF3616_05361	RFA3b_05813	RF3623_05451	RFA78_05710	RF3625_05786	RF05339_05472	RFA76_05749	RFA44a_05504	RF02815_05842	RF02816c_05868	RFA73a_05526														---	---	HGT	---	---	---	---	HGT	HGT	---	---	---	---
R6	hypothetical protein pFi_155	RFD188_04997	RF3605_04993	RF3616_05362	RFA3b_05814	RF3623_05452	RFA78_05711	RF3625_05787	RF05339_05473	RFA76_05750	RFA44a_05505	RF02815_05843	RF02816c_05869	RFA73a_05527														---	---	---	---	---	---	---	---	---	---	---	---	---
R6	hypothetical protein pFi_156	RFD188_04998	RF3605_04994	RF3616_05363	RFA3b_05815	RF3623_05453	RFA78_05712	RF3625_05788	RF05339_05474	RFA76_05751	RFA44a_05506	RF02815_05844	RF02816c_05870	RFA73a_05528														---	---	---	---	---	---	---	---	---	---	---	---	---
R6	hypothetical protein pFi_157	RFD188_04999	RF3605_04995	RF3616_05364	RFA3b_05816	RF3623_05454	RFA78_05713	RF3625_05789	RF05339_05475	RFA76_05752	RFA44a_05507	RF02815_05845	RF02816c_05871	RFA73a_05529														---	---	---	---	---	---	---	---	---	---	---	---	---
R6	hypothetical protein pFi_158	RFD188_05000	RF3605_04996	RF3616_05365	RFA3b_05817	RF3623_05455	RFA78_05714	RF3625_05790	RF05339_05476	RFA76_05753	RFA44a_05508	RF02815_05846	RF02816c_05872	RFA73a_05530														---	---	---	---	---	---	---	---	---	---	---	---	---
R6	hypothetical protein pFi_159	------	------	RF3616_05366	RFA3b_05818	------	------	------	------	------	------	RF02815_05847	RF02816c_05873	RFA73a_05531														---	---	---	---	---	---	---	---	---	---	---	---	---
R6	putative transcriptional regulator of the WhiB family	------	------	------	RFA3b_05819	------	------	RF3625_05791	------	------	------	RF02815_05848	RF02816c_05874	RFA73a_05532														---	---	---	---	---	---	---	---	---	---	---	---	---
R6	putative ATPase	RFD188_05001	RF3605_04997	RF3616_05367	RFA3b_05820	RF3623_05456	RFA78_05715	RF3625_05792	RF05339_05477	RFA76_05754	RFA44a_05509	RF02815_05849	RF02816c_05875	RFA73a_05533														---	---	---	---	---	---	---	---	---	---	---	---	---
R6	hypothetical protein pFi_162	RFD188_05002	RF3605_04998	RF3616_05368	RFA3b_05821	RF3623_05457	RFA78_05716	RF3625_05793	RF05339_05478	RFA76_05755	RFA44a_05510	RF02815_05850	RF02816c_05876	RFA73a_05534														---	---	---	---	---	---	---	---	---	---	---	---	---
R6	hypothetical protein	RFD188_05003	RF3605_04999	RF3616_05369	RFA3b_05822	RF3623_05458	RFA78_05717	RF3625_05794	RF05339_05479	RFA76_05756	RFA44a_05511	RF02815_05851	RF02816c_05877	RFA73a_05535														---	---	---	---	---	---	---	---	---	---	---	---	---
R6	hypothetical protein pFi_163	RFD188_05004	RF3605_05000	RF3616_05370	RFA3b_05823	RF3623_05459	RFA78_05718	RF3625_05795	RF05339_05480	RFA76_05757	RFA44a_05512	RF02815_05852	RF02816c_05878	RFA73a_05536														---	---	---	---	---	---	---	---	---	---	---	---	---
R6	hypothetical protein pFi_164	RFD188_05005	RF3605_05001	RF3616_05371	RFA3b_05824	RF3623_05460	RFA78_05719	RF3625_05796	RF05339_05481	RFA76_05758	RFA44a_05513	RF02815_05853	RF02816c_05879	RFA73a_05537														---	---	---	---	---	---	---	---	---	---	---	---	---
R6	hypothetical protein pFi_165	RFD188_05006	RF3605_05002	RF3616_05372	RFA3b_05825	RF3623_05461	RFA78_05720	RF3625_05797	RF05339_05482	RFA76_05759	RFA44a_05514	RF02815_05854	RF02816c_05880	RFA73a_05538														---	---	---	---	---	---	---	---	---	---	---	---	---
U3	hypothetical protein	RFD188_05007	RF3605_05003	RF3616_05373	------	RF3623_05462	RFA78_05721	RF3625_05798	------	RFA76_05760	RFA44a_05515	------	------	------														---	---	---	---	---	---	---	---	---	---	---	---	---
U3	hypothetical protein	RFD188_05008	RF3605_05004	RF3616_05374	RFA3b_05826	RF3623_05463	RFA78_05722	RF3625_05799	RF05339_05483	RFA76_05761	RFA44a_05516	RF02815_05855	RF02816c_05881	RFA73a_05539														---	---	---	---	---	---	---	---	---	---	---	---	---
U3	hypothetical protein pFi_169	RFD188_05009	RF3605_05005	RF3616_05375	RFA3b_05827	RF3623_05464	RFA78_05723	RF3625_05800	RF05339_05484	RFA76_05762	RFA44a_05517	RF02815_05856	RF02816c_05882	RFA73a_05540														---	---	---	---	---	---	---	HGT	---	---	---	---	---
U3	hypothetical protein pFi_170	RFD188_05010	RF3605_05006	RF3616_05376	RFA3b_05828	RF3623_05465	RFA78_05724	RF3625_05801	RF05339_05485	RFA76_05763	RFA44a_05518	RF02815_05857	RF02816c_05883	RFA73a_05541														---	---	---	---	---	---	---	HGT	---	---	---	---	---
U3	hypothetical protein pFi_171	RFD188_05011	RF3605_05007	RF3616_05377	RFA3b_05829	RF3623_05466	RFA78_05725	RF3625_05802	RF05339_05486	RFA76_05764	RFA44a_05519	RF02815_05858	RF02816c_05884	RFA73a_05542														---	---	---	---	---	---	---	HGT	---	---	---	HGT	HGT
U3	putative phage protein Gp37/Gp68 of the radical SAM superfamily	RFD188_05012	RF3605_05008	RF3616_05378	RFA3b_05830	RF3623_05467	RFA78_05726	RF3625_05803	RF05339_05487	RFA76_05765	RFA44a_05520	RF02815_05859	RF02816c_05885	RFA73a_05543														---	---	---	HGT	---	---	---	HGT	---	---	---	HGT	HGT
U3	putative phage protein Gp37/Gp68 of the radical SAM superfamily	------	------	------	RFA3b_05831	------	------	------	RF05339_05488	------	------	------	------	------														---	---	---	HGT	---	---	---	HGT	---	---	---	---	---
U3	putative cytosine-C5 specific DNA methylase	RFD188_05013	RF3605_05009	RF3616_05379	RFA3b_05832	RF3623_05468	RFA78_05727	RF3625_05804	RF05339_05489	RFA76_05766	RFA44a_05521	RF02815_05860	RF02816c_05886	RFA73a_05544														---	---	HGT	HGT	---	---	---	HGT	---	---	HGT	HGT	HGT
U3	hypothetical protein	------	------	RF3616_05380	RFA3b_05833	------	------	------	RF05339_05490	------	------	RF02815_05861	RF02816c_05887	RFA73a_05545														---	---	HGT	HGT	---	---	---	HGT	---	---	HGT	HGT	HGT
U3	Stage II sporulation protein E (SpoIIE)	------	------	------	RFA3b_05834	------	------	------	RF05339_05491	------	------	RF02815_05862	RF02816c_05888	RFA73a_05546														---	---	---	HGT	---	---	---	HGT	---	---	HGT	HGT	HGT
U3	hypothetical protein pFi_174	RFD188_05014	RF3605_05010	------	------	RF3623_05469	RFA78_05728	RF3625_05805	------	RFA76_05767	RFA44a_05522	------	------	------														---	---	---	---	---	---	---	---	---	---	---	---	---
U3	hypothetical protein pFi_175	RFD188_05015	RF3605_05011	------	------	RF3623_05470	RFA78_05729	RF3625_05806	------	RFA76_05768	RFA44a_05523	------	------	------														---	---	---	---	---	---	---	---	---	---	---	---	---
U3	Ser/Thr protein kinase	RFD188_05016	RF3605_05012	RF3616_05382	RFA3b_05835	RF3623_05471	RFA78_05730	RF3625_05807	RF05339_05492	RFA76_05769	RFA44a_05524	RF02815_05863	RF02816c_05889	RFA73a_05547														---	---	HGT	HGT	---	---	---	HGT	---	---	HGT	HGT	HGT
U3	hypothetical protein	------	------	RF3616_05383	RFA3b_05836	------	------	------	RF05339_05493	------	------	RF02815_05864	RF02816c_05890	RFA73a_05548														---	---	HGT	HGT	---	---	---	HGT	---	---	HGT	HGT	HGT
U3	hypothetical protein	------	------	------	------	------	------	------	------	------	------	RF02815_05865	RF02816c_05891	RFA73a_05549														---	---	---	---	---	---	---	---	---	---	HGT	HGT	HGT
U3	esterase	------	------	------	RFA3b_05837	------	------	------	RF05339_05494	------	------	RF02815_05866	RF02816c_05892	RFA73a_05550														---	---	---	HGT	---	---	---	HGT	---	---	HGT	HGT	HGT
U3	cytochrome P450 CYP105	------	------	------	RFA3b_05838	------	------	------	RF05339_05495	------	------	RF02815_05867	RF02816c_05893	RFA73a_05551														---	---	---	HGT	---	---	---	HGT	---	---	HGT	---	---
U3	cytochrome P450	------	------	------	RFA3b_05839	------	------	------	RF05339_05496	------	------	RF02815_05868	RF02816c_05894	RFA73a_05552														---	---	---	---	---	---	---	HGT	---	---	---	---	---
U3	oxidoreductase	------	------	------	RFA3b_05840	------	------	------	RF05339_05497	------	------	RF02815_05869	RF02816c_05895	RFA73a_05553														---	---	---	---	---	---	---	HGT	---	---	---	---	---
U3	hypothetical protein	------	------	------	RFA3b_05841	------	------	------	RF05339_05498	------	------	RF02815_05870	RF02816c_05896	RFA73a_05554														---	---	---	---	---	---	---	---	---	---	---	---	---
U3	polyketide synthase	------	------	------	RFA3b_05842	------	------	------	RF05339_05499	------	------	RF02815_05871	RF02816c_05897	RFA73a_05555														---	---	---	---	---	---	---	---	---	---	---	---	---
U3	cytochrome p450 monooxygenase	------	------	------	RFA3b_05843	------	------	------	RF05339_05500	------	------	RF02815_05872	RF02816c_05898	RFA73a_05556														---	---	---	---	---	---	---	HGT	---	---	---	---	---
U3	tetr family transcriptional regulator	------	------	------	RFA3b_05844	------	------	RF3625_05744	RF05339_05501	RFA76_05707	------	RF02815_05873	RF02816c_05899	RFA73a_05557														---	---	---	HGT	---	---	---	HGT	---	---	HGT	HGT	HGT
U3	MFS transporter	------	------	------	RFA3b_05845	------	------	RF3625_05745	RF05339_05502	RFA76_05708	------	RF02815_05874	RF02816c_05900	RFA73a_05558														---	---	---	HGT	---	---	---	HGT	---	---	HGT	HGT	HGT
U3	hypothetical protein	------	------	------	RFA3b_05846	------	------	------	RF05339_05503	------	------	RF02815_05875	RF02816c_05901	RFA73a_05559														---	---	---	HGT	---	---	---	HGT	---	---	HGT	HGT	HGT
U3	putative NTPase (NACHT family)	------	------	------	RFA3b_05847	------	------	------	RF05339_05504	------	------	RF02815_05876	RF02816c_05902	RFA73a_05560														---	---	---	HGT	---	---	---	---	---	---	HGT	HGT	HGT
U3	hypothetical protein	------	------	------	RFA3b_05848	------	------	------	RF05339_05505	------	------	RF02815_05877	RF02816c_05903	RFA73a_05561														---	---	---	---	---	---	---	---	---	---	HGT	HGT	HGT
U3	PP2C superfamily protein phosphatase	RFD188_05017	RF3605_05013	RF3616_05381	------	RF3623_05472	RFA78_05731	RF3625_05808	------	RFA76_05770	RFA44a_05525	------	------	------														---	---	HGT	---	---	---	---	---	---	---	---	---	---
U3	putative forkhead-associated domain (FHA) containing protein	RFD188_05018	RF3605_05014	------	------	------	RFA78_05732	RF3625_05809	------	RFA76_05771	RFA44a_05526	------	------	------														---	---	---	---	---	---	---	---	---	---	---	---	---
U3	putative dual function protein	RFD188_05019	RF3605_05015	------	------	RF3623_05473	RFA78_05733	RF3625_05810	------	RFA76_05772	RFA44a_05527	------	------	------														---	---	---	---	---	---	---	---	---	---	---	---	---
U3	hypothetical protein pFi_180	RFD188_05020	RF3605_05016	------	------	RF3623_05474	RFA78_05734	RF3625_05811	------	RFA76_05773	RFA44a_05528	------	------	------														HGT	HGT	---	---	HGT	HGT	HGT	---	HGT	HGT	---	---	---
U3	hypothetical protein	------	------	------	------	------	RFA78_05735	RF3625_05812	------	------	------	------	------	------														---	---	---	---	---	HGT	HGT	---	---	---	---	---	---
U3	hypothetical protein	RFD188_05021	RF3605_05017	------	------	RF3623_05475	------	------	------	------	RFA44a_05529	------	------	------														HGT	HGT	---	---	HGT	---	---	---	---	HGT	---	---	---
U3	hypothetical protein	RFD188_05022	RF3605_05018	RF3616_05384	------	RF3623_05476	RFA78_05736	RF3625_05813	------	RFA76_05774	RFA44a_05530	------	------	------														HGT	HGT	HGT	---	HGT	HGT	HGT	---	HGT	HGT	---	---	---
U3	hypothetical protein pFi_183	RFD188_05023	RF3605_05019	RF3616_05385	------	RF3623_05477	RFA78_05737	RF3625_05814	------	RFA76_05775	RFA44a_05531	------	------	------														HGT	HGT	HGT	---	HGT	HGT	HGT	---	HGT	HGT	---	---	---
U3	hypothetical protein pFi_184	RFD188_05024	RF3605_05020	RF3616_05386	RFA3b_05849	RF3623_05478	RFA78_05738	RF3625_05815	RF05339_05506	RFA76_05776	RFA44a_05532	RF02815_05878	RF02816c_05904	RFA73a_05562														HGT	HGT	HGT	---	HGT	HGT	HGT	---	HGT	HGT	HGT	HGT	HGT
U3	putative nonribosomal peptide synthetase	------	------	------	RFA3b_05850	------	------	------	------	RFA76_05687	RFA44a_05454	------	------	------														---	---	---	---	---	---	---	---	---	---	---	---	---
		86	83	88	85	78	71	56	88	59	75	86	85	83
	Total number of annotated CDSs	180	183	178	181	188	195	210	178	207	191	180	181	183
	Total number of CDSs acquired by HGT	70	88	97	111	92	105	85	145	114	80	128	120	125
	Percent of CDS acquired by HGT	38.8889	48.0874	54.4944	61.326	48.9362	53.8462	40.4762	81.4607	55.0725	41.8848	71.1111	66.2983	68.306
